# Supplementary material for: Role of Exact Exchange and Empirical Dispersion in Density Functional Theory-Based Three-Body Noncovalent Interactions
Source: J Phys Chem A. 2024 Sep 25;128(40):8777–86. doi: 10.1021/acs.jpca.4c03262 (PMC11472333; doi:10.1021/acs.jpca.4c03262)
Supplement: Supplementary file 1 — jp4c03262_si_001.xlsx [file jp4c03262_si_001.xlsx]

## Sheet: Index
The role of exact exchange and empirical dispersion in Density Functional Theory-based three-body non-covalent interactions
Mauricio Cafiero
Department of Chemistry, University of Reading, Whiteknights Campus, Reading, UK, RG6 6UR
Tab	Title	Brief description	Report section
S1. Summary TZ	S1. Total and three-body interaction energies for 10 global minimum structures from the benchmark (Ochieng S, Patkowski K, Physical Chemistry Chemical Physics (2023) 25(42) 28621-28637) calculated using the aug-cc-pVTZ basis set and various DFT methods.	Total and three-body interaction energies for 10 global minimum structures from the benchmark calculated using the aug-cc-pVTZ basis set and various DFT methods. All Calculations performed with Gaussian 16.	Results and Discussion
S2. Raw TZ	S2. Raw data for otal and three-body interaction energies for 10 global minimum structures from the benchmark (Ochieng S, Patkowski K, Physical Chemistry Chemical Physics (2023) 25(42) 28621-28637) calculated using the aug-cc-pVTZ basis set and various DFT methods.	Raw data for total and three-body interaction energies for 10 global minimum structures from the benchmark calculated using the aug-cc-pVTZ basis set and various DFT methods. All Calculations performed with Gaussian 16.	Results and Discussion
S3. Summary QZ	S3. Total and three-body interaction energies for 10 global minimum structures from the benchmark (Ochieng S, Patkowski K, Physical Chemistry Chemical Physics (2023) 25(42) 28621-28637) calculated using the aug-cc-pVQZ basis set and various DFT methods.	Total and three-body interaction energies for 10 global minimum structures from the benchmark calculated using the aug-cc-pVQZ basis set and various DFT methods. All Calculations performed with Gaussian 16.	Results and Discussion
S4. Raw QZ	S4. Raw data for total and three-body interaction energies for 10 global minimum structures from the benchmark (Ochieng S, Patkowski K, Physical Chemistry Chemical Physics (2023) 25(42) 28621-28637) calculated using the aug-cc-pVQZ basis set and various DFT methods.	Raw data for total and three-body interaction energies for 10 global minimum structures from the benchmark calculated using the aug-cc-pVQZ basis set and various DFT methods. All Calculations performed with Gaussian 16.	Results and Discussion
S5. Summary def2-QZVPP	S5. Total and three-body interaction energies for 10 global minimum structures from the benchmark (Ochieng S, Patkowski K, Physical Chemistry Chemical Physics (2023) 25(42) 28621-28637) calculated using the def2-QZVPP basis set and various DFT methods.	Total and three-body interaction energies for 10 global minimum structures from the benchmark calculated using the def2-QZVPP basis set and various DFT methods. All Calculations performed with Gaussian 16.	Results and Discussion
S6. Raw def2-QZVPP	S6. Raw data for total and three-body interaction energies for 10 global minimum structures from the benchmark (Ochieng S, Patkowski K, Physical Chemistry Chemical Physics (2023) 25(42) 28621-28637) calculated using the def2-QZVPP basis set and various DFT methods.	Raw data for total and three-body interaction energies for 10 global minimum structures from the benchmark calculated using the def2-QZVPP basis set and various DFT methods. All Calculations performed with Gaussian 16.	Results and Discussion
S7. Summary LM	S7. Total and three-body interaction energies for 10 local minimum structures from the benchmark (Ochieng S, Patkowski K, Physical Chemistry Chemical Physics (2023) 25(42) 28621-28637) calculated using the aug-cc-pVTZ basis set and various DFT methods.	Total and three-body interaction energies for 10 local minimum structures from the benchmark calculated using the aug-cc-pVTZ basis set and various DFT methods. All Calculations performed with Gaussian 16.	Results and Discussion
S8. Raw LM	S8. Raw data for total and three-body interaction energies for 10 local minimum structures from the benchmark (Ochieng S, Patkowski K, Physical Chemistry Chemical Physics (2023) 25(42) 28621-28637) calculated using the aug-cc-pVTZ basis set and various DFT methods.	Raw data for total and three-body interaction energies for 10 local minimum structures from the benchmark calculated using the aug-cc-pVTZ basis set and various DFT methods. All Calculations performed with Gaussian 16.
S9. Summary Tables	S9. Summary data tables from S1-S8 used for the manuscript.	Summary data tables from S1-S8 used for the manuscript.
Acronyms	Variables
TZ	Triple-zeta, aug-cc-pVYZ
QZ	Quadruple-zeta, aug-cc-pVQZ
LM	Local Minimum
Eint	Total interaction energy for complex
E3int	3-body-only interaction energy for complex
DFT	Density Functional Theory

## Sheet: S1. Summary TZ
S1. Total and three-body interaction energies for 10 global minimum structures from the benchmark (Ochieng S, Patkowski K, Physical Chemistry Chemical Physics (2023) 25(42) 28621-28637) calculated using the aug-cc-pVTZ basis set and various DFT methods.
	CCSD(T)		MN12SX		M062X		M06		B3LYP		tHCTHhyb		BMK		LC-wHPBE		B2PLYPD3		wB97XD		HSEH1PBE (HSE06)		M06L		BLYP		CAM-B3LYP		HCTH		tHCTH		CAM-B3LYP-D		M062X-D		PBEPBE		PBE-D		B97D3
	E int	E 3 int	E int	E 3 int	E int	E 3 int	E int	E 3 int	E int	E 3 int	E int	E 3 int	E int	E 3 int	E int	E 3 int	E int	E 3 int	E int	E 3 int	E int	E 3 int	E int	E 3 int	E int	E 3 int	E int	E 3 int	E int	E 3 int	E int	E 3 int	E int	E 3 int	E int	E 3 int	E int	E 3 int	E int	E 3 int	E int	E 3 int
3b0	-10.31	-0.564	-8.887	-1.089	-11.0562	-0.838831	-9.95735	-1.38471	-6.47364	-0.794141	-7.4698	-0.72701			-6.90421	-0.707815			-9.91769	-0.790039	-8.66941	-0.617064	-9.63733	-1.2817	-5.04718	-0.979029	-8.47352	-0.632348	-5.80127	-0.102181	-5.93645	-0.484803	-11.1205	-0.631767	-11.2045	-0.838807	-8.51736	-0.668304	-11.3114	-0.667631	-10.0066	-0.814863
3b1	-8.697	-0.405	-6.83	-0.822	-8.78835	-0.696755	-7.65869	-1.06127	-5.148	-0.488	-5.495	-0.425	-5.653	-1.258	-5.45618	-0.543892	-5.653	-1.258	-7.38803	-0.598865	-6.65426	-0.341002	-7.41466	-0.938895	-3.65017	-0.556276	-7.14536	-0.416954	-4.69928	0.22467	-4.14002	-0.110012	-9.0391	-0.416726	-8.97579	-0.696736	-6.27832	-0.280737	-8.34565	-0.280481	-6.88874	-0.435191
3b2	-16.994	-2.421	-14.766	-2.96	-17.6249	-2.71833	-16.4439	-3.25447	-14.455	-2.611	-15.053	-2.677			-14.5048	-2.77432			-16.7409	-2.75882	-16.4135	-2.50439	-16.2868	-3.23352	-12.8735	-2.77912	-16.9336	-2.44758	-11.7788	-1.93118	-13.4238	-2.45447	-18.3049	-2.44736	-17.7565	-2.71831	-16.0047	-2.48791	-17.7716	-2.48761	-15.1341	-2.83018
3b3	-36.232	3.386	-34.4138	3.14003	-37.101	3.30982	-34.9932	3.18498	-31.647	3.624	-33.2854	3.73573			-33.9018	3.47038			-36.8462	3.40306	-35.0251	3.7941	-34.8536	3.12168	-29.4068	3.64683	-34.2785	3.62748	-29.8396	4.32863	-31.3809	4.09492	-37.6779	3.6282	-37.4649	3.30992	-34.0927	3.95722	-37.9468	3.95799	-36.6944	3.76874
3b4	-17.55	1.338	-3.34178	13.8251	-17.8165	1.09865	-16.9943	0.939667	-12.48	1.319	-14.28	1.478			-13.896	1.10414			-16.6113	1.2178	-15.3279	1.53501	-16.5315	0.782549	-10.954	1.29038	-14.2909	1.3713	-12.0057	2.14142	-12.8578	1.87235	-16.915	1.37186	-18.0686	1.0987	-15.1061	1.71493	-17.8952	1.71555	-16.5837	1.40475
3b5	-6.859	0.347	-3.468	-0.509	-6.12424	-0.275145	-4.44366	-0.487217	8.303	0.249	4.725	0.331391			3.95922	0.0288422			-5.88299	0.0991478	3.00461	0.402328	-5.04079	-0.641704	10.832	0.189496	4.70024	0.292195	9.97672	1.2512	9.24198	0.801664	-5.25136	0.293376	-7.28295	-0.274832	3.49444	0.507507	-6.12956	0.508643	-7.23407	0.361836
3b6	-14.527	-1.559	-12.0811	-2.21468	-15.4791	-2.02193	-12.8908	-2.36294	-4.031	-1.863	-6.636	-1.755			-7.66857	-1.95936			-14.6902	-1.84854	-8.70364	-1.69853	-12.9198	-2.23797	-1.14928	-1.98193	-7.76435	-1.7373	-1.33337	-0.929161	-2.59004	-1.39389	-14.3105	-1.73627	-16.2514	-2.02182	-7.66248	-1.64014	-14.5715	-1.63905	-14.1027	-1.8079
3b7	-33.788	3.789	-30.7077	3.31601	-34.5885	3.46229	-31.9974	3.30134	-23.1025	4.15146	-26.257	4.238			-27.1528	3.69165			-34.6436	3.82687	-28.5625	4.27822	-31.9537	3.14481	-20.2607	4.21572	-26.6811	4.10429	-20.1017	5.16103	-22.2315	4.79526	-34.56	4.10662	-35.4812	3.46256	-27.6196	4.5467	-35.9321	4.54908	-36.2964	4.3415
3b8	-7.93	-0.669	-7.052	-1.173	-8.64565	-1.0054	-6.87158	-1.17528	-2.81771	-0.774809	-4.168	-0.694			-4.50149	-0.878801	-5.37	-0.805	-8.13903	-0.825169	-5.46893	-0.637922	-6.88729	-1.22156	-0.995942	-0.829657	-4.94038	-0.72691	-2.32333	-0.0831577	-2.29991	-0.384672	-8.09183	-0.726609	-8.97257	-1.00537	-4.90216	-0.560737	-8.32229	-0.560416	-7.62052	-0.693655
3b9	-6.947	-0.2	-5.045	-0.9044	-7.14502	-0.709958	-4.79179	-1.01722	3.582	-0.353	1.03585	-0.253616			-0.199915	-0.509728			-7.08476	-0.388057	-0.707986	-0.201546	-5.02527	-1.0311	6.12944	-0.419432	0.511885	-0.295871	4.52478	0.503457	4.30911	0.12568	-6.22327	-0.294699	-7.91326	-0.709859	0.231717	-0.10889	-6.6186	-0.10771	-7.24829	-0.251708
Absolute errors
	CCSD(T)		MN12SX		M062X		M06		B3LYP		tHCTHhyb		BMK		LC-wHPBE		B2PLYPD3		wB97XD		HSEH1PBE (HSE06)		M06L		BLYP		CAM-B3LYP		HCTH		tHCTH		CAM-B3LYP-D		M062X-D		PBEPBE		PBE-D		B97D3			Average Error
	E int	E 3 int	E int	E 3 int	E int	E 3 int	E int	E 3 int	E int	E 3 int	E int	E 3 int	E int	E 3 int	E int	E 3 int	E int	E 3 int	E int	E 3 int	E int	E 3 int	E int	E 3 int	E int	E 3 int	E int	E 3 int	E int	E 3 int	E int	E 3 int	E int	E 3 int	E int	E 3 int	E int	E 3 int	E int	E 3 int	E int	E 3 int		E int	E 3 int
3b0	-10.31	-0.564	1.423	0.525	0.746184	0.274831	0.352645	0.820714	3.83636	0.230141	2.8402	0.16301	10.31	0.564	3.40579	0.143815	10.31	0.564	0.392308	0.226039	1.64059	0.0530639	0.672672	0.717702	5.26282	0.415029	1.83648	0.0683485	4.50873	0.461819	4.37355	0.0791971	0.810546	0.0677666	0.89446	0.274807	1.79264	0.104304	1.00139	0.103631	0.303404	0.250863		0.650766	0.184626
3b1	-8.697	-0.405	1.867	0.417	0.0913521	0.291755	1.03831	0.656272	3.549	0.083	3.202	0.02	3.044	0.853	3.24082	0.138892	3.044	0.853	1.30897	0.193865	2.04274	0.063998	1.28234	0.533895	5.04683	0.151276	1.55164	0.0119538	3.99772	0.62967	4.55698	0.294988	0.342104	0.0117258	0.278786	0.291736	2.41868	0.124263	0.351346	0.124519	1.80826	0.0301914		0.780406	0.130411
3b2	-16.994	-2.421	2.228	0.539	0.630902	0.297329	0.550129	0.833472	2.539	0.19	1.941	0.256	16.994	2.421	2.48916	0.353317	16.994	2.421	0.253104	0.337818	0.580459	0.0833922	0.707222	0.812522	4.12049	0.358123	0.0603997	0.0265814	5.21515	0.489825	3.57024	0.0334681	1.3109	0.026359	0.76248	0.297314	0.989297	0.066907	0.777568	0.066607	1.85986	0.409177		0.966467	0.227458
3b3	-36.232	3.386	1.81822	0.245974	0.868975	0.0761753	1.23876	0.201016	4.585	0.238	2.94661	0.349733	36.232	3.386	2.33016	0.0843822	36.232	3.386	0.614221	0.0170564	1.20692	0.408102	1.3784	0.264322	6.82517	0.260832	1.9535	0.241477	6.39244	0.942627	4.85115	0.708919	1.44588	0.2422	1.23286	0.076077	2.13927	0.571219	1.71483	0.57199	0.462441	0.382736		1.02127	0.258031
3b4	-17.55	1.338	14.2082	12.4871	0.266546	0.239354	0.555738	0.398333	5.07	0.019	3.27	0.14	17.55	1.338	3.65403	0.233864	17.55	1.338	0.938729	0.120202	2.22208	0.197012	1.01853	0.555451	6.59598	0.0476184	3.25915	0.0333038	5.5443	0.803424	4.69222	0.534354	0.634962	0.0338589	0.518597	0.239304	2.44385	0.376934	0.345193	0.377554	0.966311	0.0667541		0.630348	0.167545
3b5	-6.859	0.347	3.391	0.856	0.734755	0.622145	2.41534	0.834217	15.162	0.098	11.584	0.0156091	6.859	0.347	10.8182	0.318158	6.859	0.347	0.976011	0.247852	9.86361	0.0553277	1.81821	0.988704	17.691	0.157504	11.5592	0.0548046	16.8357	0.904204	16.101	0.454664	1.60764	0.0536242	0.42395	0.621832	10.3534	0.160507	0.729445	0.161643	0.375074	0.0148358		0.884584	0.22002
3b6	-14.527	-1.559	2.44585	0.655677	0.952148	0.462935	1.6362	0.80394	10.496	0.304	7.891	0.196	14.527	1.559	6.85843	0.400361	14.527	1.559	0.163201	0.289544	5.82336	0.139534	1.60716	0.67897	13.3777	0.422926	6.76265	0.178301	13.1936	0.629839	11.937	0.165113	0.216543	0.177266	1.72443	0.462819	6.86452	0.0811357	0.0444591	0.0800472	0.42433	0.248902		0.360136	0.251739
3b7	-33.788	3.789	3.08032	0.472994	0.800469	0.326707	1.79058	0.487658	10.6855	0.362465	7.531	0.449	33.788	3.789	6.63523	0.0973464	33.788	3.789	0.855557	0.0378671	5.22548	0.489223	1.83426	0.64419	13.5273	0.426717	7.10686	0.315294	13.6863	1.37203	11.5565	1.00626	0.771998	0.317624	1.6932	0.326444	6.16841	0.757699	2.1441	0.760081	2.5084	0.552498		1.41611	0.398955
3b8	-7.93	-0.669	0.878	0.504	0.715652	0.336397	1.05842	0.506276	5.11229	0.105809	3.762	0.025	7.93	0.669	3.42851	0.209801	2.56	0.136	0.209032	0.156169	2.46107	0.0310785	1.04271	0.552557	6.93406	0.160657	2.98962	0.0579105	5.60667	0.585842	5.63009	0.284328	0.161827	0.0576092	1.04257	0.33637	3.02784	0.108263	0.392293	0.108584	0.309479	0.0246548		0.357657	0.136683
3b9	-6.947	-0.2	1.902	0.7044	0.198017	0.509958	2.15521	0.817216	10.529	0.153	7.98285	0.0536159	6.947	0.2	6.74708	0.309728	6.947	0.2	0.137759	0.188057	6.23901	0.00154595	1.92173	0.831098	13.0764	0.219432	7.45889	0.0958707	11.4718	0.703457	11.2561	0.32568	0.723727	0.0946987	0.96626	0.509859	7.17872	0.0911102	0.328399	0.0922901	0.301291	0.0517076		0.337839	0.187342
Average			3.32416	1.74071	0.6005	0.343759	1.27913	0.635911	7.15642	0.178341	5.29507	0.166797	15.4181	1.5126	4.96074	0.228966	14.8811	1.4593	0.584889	0.181447	3.73053	0.152228	1.32832	0.657941	9.24578	0.262011	4.45384	0.108385	8.64525	0.752274	7.85247	0.388697	0.802613	0.108273	0.953759	0.343656	4.33767	0.244234	0.782902	0.244695	0.931885	0.203232		0.740558	0.216281
				Average absolute errors (kcal/mol)				Average absolute errors (kcal/mol)
					Eint	E3int			Eint	E3int
				M06L	1.328	0.658		M06L	1.328	0.658
				M06	1.279	0.636		M06	1.279	0.636
				M062X	0.6	0.344		M062X	0.6	0.344
				M062X-D	0.954	0.344		M062X-D	0.954	0.344
				BLYP	9.246	0.262		BLYP	9.246	0.262
				B3LYP	7.156	0.178		B3LYP	7.156	0.178
				CAM-B3LYP	4.454	0.108		CAM-B3LYP	4.454	0.108
				CAM-B3LYP-D	0.803	0.108		CAM-B3LYP-D	0.803	0.108
				HCTH	8.645	0.752		HCTH	8.645	0.752
				tHCTH	7.852	0.389		tHCTH	7.852	0.389
				tHCTHhyb	5.295	0.167		tHCTHhyb	5.295	0.167
				B97D3	0.932	0.203		B97D3	0.932	0.203
				wB97XD	0.585	0.181		wB97XD	0.585	0.181
				PBE	4.388	0.244		PBE	4.388	0.244
				HSE06	3.731	0.152		HSE06	3.731	0.152
				PBE-D	0.783	0.245		PBE-D	0.783	0.245

## Sheet: S2. Raw TZ
S2. Raw data for otal and three-body interaction energies for 10 global minimum structures from the benchmark (Ochieng S, Patkowski K, Physical Chemistry Chemical Physics (2023) 25(42) 28621-28637) calculated using the aug-cc-pVTZ basis set and various DFT methods.
wB97XD								HSE06								MN12SX								B3LYP								M062X								tHCTHhyb								LC-wHPBE
	RAW	3B tot	3 Body	RAW	2-Body				RAW	3B tot	3 Body	RAW	2-Body				RAW	3B tot	3 Body	RAW	2-Body				RAW	3B tot	3 Body	RAW	2-Body				RAW	3B tot	3 Body	RAW	2-Body				RAW	3B tot	3 Body	RAW	2-Body				RAW
	-526.668			-412.146					-526.425			-411.987					-524.587			-410.121					-526.764			-412.203					-526.47			-411.956					-526.848			-412.313					-526.552
	-335.705			-335.705					-335.599			-335.599					-333.72			-333.72					-335.737			-335.737					-335.525			-335.525					-335.864			-335.864					-335.647
	-76.4397			-76.4396	-1.13167				-76.3866			-76.3866	-0.85479				-76.4004			-76.4002	-0.662293				-76.4661			-76.4661	-0.357637				-76.4299			-76.4299	-1.12525				-76.4484			-76.4483	-0.505114				-76.4225
3b0	-114.508	-9.91769	-0.790039	-450.217				3b0	-114.425	-8.66941	-0.617064	-450.028				3b0	-114.453	-8.8873	-1.08991	-448.177				3b0	-114.551	-6.47364	-0.794141	-450.289				3b0	-114.497	-11.0562	-0.838831	-450.028				3b0	-114.524	-7.4698	-0.72701	-450.39				3b0	-114.472
	-988.854			-335.705					-988.389			-335.599					-988.616			-333.72					-989.031			-335.737					-988.816			-335.525					-988.85			-335.864					-988.585
	-76.4397			-114.507	-2.92535				-76.3866			-114.425	-2.17327				-76.4003			-114.452	-2.75972				-76.4661			-114.551	-0.971932				-76.4299			-114.497	-3.53578				-76.4484			-114.524	-1.77081				-76.4225
	-114.508			-190.955					-114.425			-190.82					-114.453			-190.86					-114.551			-191.024					-114.497			-190.936					-114.524			-190.979					-114.472
3b1	-797.895	-7.38803	-0.598865	-76.4396				3b1	-797.566	-6.65426	-0.341002	-76.3866				3b1	-797.752	-6.83005	-0.822263	-76.4002				3b1	-798.006	-5.14831	-0.487539	-76.4661				3b1	-797.874	-8.78835	-0.696755	-76.4299				3b1	-797.869	-5.49479	-0.424815	-76.4483				3b1	-797.682
	-268.64			-114.507	-5.07063	3b0			-268.446			-114.425	-5.02428	3b0			-268.491			-114.452	-4.37537	3b0			-268.731			-114.551	-4.34993	3b0			-268.605			-114.497	-5.55632	3b0			-268.674			-114.524	-4.46687	3b0			-268.572
	-76.4394			-190.956					-76.3863			-190.82					-76.4002			-190.86					-76.4659			-191.024					-76.4297			-190.936					-76.4482			-190.979					-76.4223
	-76.4396			-76.4396					-76.3865			-76.3866					-76.4003			-76.4002					-76.466			-76.4661					-76.4299			-76.4299					-76.4483			-76.4483					-76.4224
3b2	-115.734	-16.7409	-2.75882	-114.508	-5.10758			3b2	-115.647	-16.4135	-2.50439	-114.425	-5.06065			3b2	-115.667	-14.7661	-2.95998	-114.453	-4.40048			3b2	-115.776	-14.4546	-2.61184	-114.551	-4.47201			3b2	-115.717	-17.6249	-2.71833	-114.497	-5.49392			3b2	-115.754	-15.0527	-2.67747	-114.524	-4.54711			3b2	-115.704
	-365.647			-874.336					-365.361			-873.955					-365.441			-874.154					-365.774			-874.473					-365.597			-874.307					-365.711			-874.318					-365.514
	-232.24			-76.4396					-232.059			-76.3866					-232.123			-76.4001					-232.333			-76.4661					-232.221			-76.4299					-232.291			-76.4483					-232.144
	-56.9081			-797.894	-0.992304				-56.8591			-797.566	-1.14101				-56.8618			-797.752	-1.2401				-56.9249			-798.005	-0.727215				-56.8863			-797.874	-1.67329				-56.9187			-797.869	-0.740274				-56.8933
3b3	-76.4399	-36.8462	3.40306	-912.403				3b3	-76.3867	-35.0251	3.7941	-911.992				3b3	-76.4006	-34.4138	3.14003	-912.205				3b3	-76.4662	-31.6466	3.62427	-912.556				3b3	-76.4301	-37.101	3.30982	-912.373				3b3	-76.4485	-33.2854	3.73573	-912.392				3b3	-76.4227
	-749.122			-114.508					-748.759			-114.425					-748.929			-114.453					-749.251			-114.551					-749.077			-114.497					-749.147			-114.524					-748.883
	-460.289			-797.895	-0.689287	3b1			-460.155			-797.566	-0.111601	3b1			-460.275			-797.752	-0.367209	3b1			-460.311			-798.006	0.53845	3b1			-460.275			-797.874	-0.924389	3b1			-460.255			-797.869	0.21741	3b1			-460.164
	-56.566			-152.886					-56.52			-152.78					-56.5257			-152.806					-56.5883			-152.938					-56.5524			-152.867					-56.5789			-152.902					-56.5526
3b4	-232.24	-16.6113	1.2178	-76.4394				3b4	-232.059	-15.3279	1.53501	-76.3863				3b4	-232.123	-3.34178	13.8251	-76.4				3b4	-232.333	-12.4801	1.31948	-76.4658				3b4	-232.221	-17.8165	1.09865	-76.4296				3b4	-232.291	-14.2804	1.47782	-76.4481				3b4	-232.144
	-3212.63			-76.4395	-4.18172				-3211.74			-76.3864	-4.31273				-3211.59			-76.4001	-3.73032				-3212.82			-76.466	-3.70125				-3212.54			-76.4298	-4.60976				-3212.88			-76.4482	-3.8058				-3211.95
	-2805.9			-192.182					-2805.35			-192.042					-2805.1			-192.074					-2805.96			-192.249					-2805.87			-192.155					-2806.07			-192.21					-2805.39
	-174.482			-76.4393					-174.332			-76.3863					-174.36			-76.3999					-174.544			-76.4658					-174.446			-76.4296					-174.522			-76.4481					-174.429
3b5	-232.241	-5.88299	0.0991478	-115.734	-5.33841			3b5	-232.06	3.00461	0.402328	-115.647	-5.215			3b5	-232.124	-3.46828	-0.50909	-115.667	-4.18787			3b5	-232.334	8.30307	0.249336	-115.776	-4.44962			3b5	-232.222	-6.12424	-0.275145	-115.717	-5.48787			3b5	-232.292	4.725	0.331391	-115.754	-4.70363			3b5	-232.145
	-616.176			-192.181					-615.707			-192.04					-615.873			-192.074					-616.393			-192.248					-616.13			-192.154					-616.277			-192.208					-615.936
	-307.472			-76.4396					-307.247			-76.3865					-307.33			-76.4002					-307.587			-76.466					-307.454			-76.4298					-307.527			-76.4483					-307.357
	-232.241			-115.734	-4.46195	3b2			-232.06			-115.647	-4.38142	3b2			-232.124			-115.667	-3.88797	3b2			-232.333			-115.776	-3.69189	3b2			-232.222			-115.717	-4.80895	3b2			-232.292			-115.754	-3.86581	3b2			-232.144
3b6	-76.4398	-14.6902	-1.84854	-289.179				3b6	-76.3867	-8.70364	-1.69853	-288.947				3b6	-76.4007	-12.0811	-2.21468	-289.014				3b6	-76.4662	-4.03088	-1.86326	-289.283				3b6	-76.43	-15.4791	-2.02193	-289.139				3b6	-76.4485	-6.63686	-1.75522	-289.237				3b6	-76.4226
	-981.062			-232.24					-980.516			-232.059					-980.749			-232.123					-981.26			-232.333					-980.995			-232.221					-981.123			-232.291					-980.717
	-232.24			-56.908	-19.5707				-232.059			-56.859	-18.2334				-232.123			-56.8617	-18.2084				-232.333			-56.9248	-15.8982				-232.221			-56.8862	-19.9146				-232.291			-56.9187	-17.11				-232.144
	-56.908			-308.679					-56.859			-308.445					-56.8618			-308.522					-56.9248			-308.797					-56.8862			-308.65					-56.9187			-308.738					-56.8932
3b7	-691.859	-34.6436	3.82687	-232.24				3b7	-691.552	-28.5625	4.27822	-232.059				3b7	-691.715	-30.7077	3.31601	-232.123				3b7	-691.966	-23.1025	4.15146	-232.333				3b7	-691.833	-34.5885	3.46229	-232.221				3b7	-691.871	-26.2566	4.23763	-232.291				3b7	-691.637
	-386.018			-76.4398	0.383601				-385.716			-76.3867	0.807652				-385.823			-76.4003	0.765458				-386.166			-76.4662	1.20772				-385.988			-76.43	0.483564				-386.089			-76.4484	0.935368				-385.864
	-232.241			-133.381					-232.06			-133.28					-232.124			-133.294					-232.333			-133.424					-232.222			-133.35					-232.292			-133.4					-232.144
	-76.4399			-56.908					-76.3867			-56.859					-76.4006			-56.8617					-76.4662			-56.9248					-76.4301			-56.8862					-76.4485			-56.9187					-76.4226
3b8	-77.3247	-8.13903	-0.825169	-76.4398	-21.0621	3b3		3b8	-77.2605	-5.46893	-0.637922	-76.3867	-21.3934	3b3		3b8	-77.2878	-7.0519	-1.17321	-76.4005	-20.1109	3b3		3b8	-77.3617	-2.81771	-0.774809	-76.4662	-20.5804	3b3		3b8	-77.3221	-8.64565	-1.0054	-76.4301	-20.9798	3b3		3b8	-77.3424	-4.16835	-0.693949	-76.4485	-20.8465	3b3		3b8	-77.2901
	-541.818			-516.869					-541.382			-516.689					-541.544			-516.793					-542.023			-516.912					-541.778			-516.842					-541.924			-516.847					-541.58
	-77.325			-460.289					-77.2607			-460.155					-77.2882			-460.254					-77.362			-460.311					-77.3224			-460.275					-77.3426			-460.255					-77.2903
	-232.241			-56.566	-8.55014				-232.06			-56.52	-8.86058				-232.124			-56.5256	-8.33098				-232.334			-56.5883	-7.9808				-232.222			-56.5523	-8.92867				-232.292			-56.5789	-8.55048				-232.145
3b9	-232.241	-7.08476	-0.388057	-692.542				3b9	-232.06	-0.707986	-0.201546	-692.227				3b9	-232.124	-5.04515	-0.904423	-692.39				3b9	-232.334	3.58288	-0.352779	-692.653				3b9	-232.222	-7.14502	-0.709958	-692.51				3b9	-232.292	1.03585	-0.253616	-692.557				3b9	-232.145
				-460.289								-460.155								-460.255								-460.311								-460.275								-460.255
				-232.24	-7.87755							-232.059	-7.81265							-232.123	-8.2183							-232.333	-6.44085							-232.221	-8.81249							-232.291	-7.32668
				-288.808								-288.58								-288.649								-288.92								-288.775								-288.869
				-56.566								-56.52								-56.5257								-56.5883								-56.5524								-56.5789
				-232.24	-1.40138	3b4						-232.059	-0.189694	3b4						-232.123	-0.617601	3b4						-232.333	0.622064	3b4						-232.221	-1.17404	3b4						-232.291	0.118911	3b4
				-2980.39								-2979.68								-2979.46								-2980.5								-2980.32								-2980.6
				-2805.9								-2805.35								-2805.1								-2805.96								-2805.87								-2806.07
				-174.482	-2.22189							-174.332	-1.05057							-174.36	-1.52214							-174.544	0.45088							-174.446	-2.57401							-174.522	-0.523916
				-3038.15								-3037.4								-3037.23								-3038.28								-3038.09								-3038.36
				-2805.9								-2805.35								-2805.1								-2805.96								-2805.87								-2806.07
				-232.241	-2.844							-232.06	3.49833							-232.124	-1.62437							-232.334	6.8584							-232.222	-3.07885							-232.292	4.48374
				-406.725								-406.392								-406.483								-406.876								-406.668								-406.813
				-174.482								-174.332								-174.36								-174.544								-174.446								-174.522
				-232.241	-0.916249	3b5						-232.06	0.154514	3b5						-232.124	0.187322	3b5						-232.333	0.74446	3b5						-232.222	-0.196237	3b5						-232.292	0.433784	3b5
				-539.718								-539.305								-539.456								-539.915								-539.681								-539.815
				-307.472								-307.246								-307.329								-307.587								-307.454								-307.527
				-232.241	-3.24609							-232.06	0.987331							-232.124	-1.83581							-232.333	3.45799							-232.222	-3.22863							-232.291	1.87896
				-383.922								-383.643								-383.739								-384.061								-383.895								-383.984
				-307.472								-307.246								-307.329								-307.587								-307.454								-307.526
				-76.4397	-6.74543							-76.3866	-6.37535							-76.4005	-5.9138							-76.4661	-5.2818							-76.43	-7.04955							-76.4484	-5.68674
				-308.685								-308.449								-308.527								-308.8								-308.657								-308.741
				-232.241								-232.06								-232.124								-232.333								-232.222								-232.291
				-76.4397	-2.85014	3b6						-76.3866	-1.6171	3b6						-76.4003	-2.11686	3b6						-76.4661	-0.34382	3b6						-76.4299	-3.17903	3b6						-76.4484	-1.07386	3b6
				-289.18								-288.948								-289.014								-289.283								-289.14								-289.237
				-232.24								-232.059								-232.123								-232.333								-232.221								-232.291
				-56.908	-20.1848							-56.859	-18.6956							-56.8617	-18.5841							-56.9247	-16.1723							-56.8862	-20.6039							-56.9186	-17.4902
				-924.102								-923.609								-923.839								-924.293								-924.057								-924.159
				-232.24								-232.059								-232.123								-232.333								-232.221								-232.291
				-691.858	-2.47147							-691.552	1.16208							-691.715	-0.918028							-691.966	3.06823							-691.833	-1.96957							-691.871	1.86091
				-748.792								-748.435								-748.599								-748.913								-748.743								-748.814
				-56.908								-56.859								-56.8616								-56.9247								-56.8861								-56.9186
				-691.858	-15.8141	3b7						-691.551	-15.3073	3b7						-691.714	-14.5215	3b7						-691.965	-14.1499	3b7						-691.832	-15.4773	3b7						-691.871	-14.865	3b7
				-308.685								-308.449								-308.528								-308.8								-308.657								-308.742
				-232.241								-232.06								-232.124								-232.333								-232.222								-232.291
				-76.4398	-2.90952							-76.3867	-1.63337							-76.4004	-2.36275							-76.4662	-0.342222							-76.43	-3.36987							-76.4485	-1.0519
				-309.568								-309.321								-309.413								-309.694								-309.546								-309.634
				-232.241								-232.06								-232.123								-232.333								-232.222								-232.291
				-77.3246	-1.60901							-77.2604	-0.389737							-77.2876	-1.08294							-77.3616	0.577738							-77.322	-1.49422							-77.3423	-0.0335764
				-153.769								-153.652								-153.692								-153.831								-153.756								-153.795
				-76.4398								-76.3867								-76.4004								-76.4661								-76.43								-76.4485
				-77.3246	-2.79533	3b8						-77.2604	-2.80791	3b8						-77.2875	-2.433	3b8						-77.3617	-2.27841	3b8						-77.322	-2.77616	3b8						-77.3424	-2.38892	3b8
				-309.57								-309.323								-309.415								-309.695								-309.549								-309.635
				-77.3249								-77.2607								-77.2879								-77.3619								-77.3223								-77.3426
				-232.241	-2.68992							-232.06	-1.14456							-232.124	-1.99848							-232.333	0.348175							-232.222	-2.81853							-232.292	-0.450786
				-309.568								-309.321								-309.413								-309.694								-309.546								-309.634
				-77.3248								-77.2606								-77.2878								-77.3618								-77.3222								-77.3425
				-232.241	-1.58405							-232.06	-0.415698							-232.123	-1.07826							-232.333	0.54976							-232.222	-1.51754							-232.291	-0.0225189
				-464.486								-464.119								-464.249								-464.662								-464.447								-464.58
				-232.241								-232.06								-232.124								-232.333								-232.222								-232.292
				-232.241	-2.42274	3b9						-232.06	1.05381	3b9						-232.124	-1.06398	3b9						-232.333	3.03772	3b9						-232.222	-2.09899	3b9						-232.292	1.76277	3b9
[truncated: 87 more columns]

## Sheet: S3. Summary QZ
S3. Total and three-body interaction energies for 10 global minimum structures from the benchmark (Ochieng S, Patkowski K, Physical Chemistry Chemical Physics (2023) 25(42) 28621-28637) calculated using the aug-cc-pVQZ basis set and various DFT methods.
	CCSD(T)		MN12SX		M062X		M06		B3LYP		tHCTHhyb		BMK		LC-wHPBE		B2PLYPD3		wB97XD		HSEH1PBE (HSE06)		M06L		BLYP		CAM-B3LYP		HCTH		tHCTH		CAM-B3LYP-D		M062X-D		PBEPBE		PBE-D		B97D3
	E int	E 3 int	E int	E 3 int	E int	E 3 int	E int	E 3 int	E int	E 3 int	E int	E 3 int	E int	E 3 int	E int	E 3 int	E int	E 3 int	E int	E 3 int	E int	E 3 int	E int	E 3 int	E int	E 3 int	E int	E 3 int	E int	E 3 int	E int	E 3 int	E int	E 3 int	E int	E 3 int	E int	E 3 int	E int	E 3 int	E int	E 3 int
3b0	-10.31	-0.564	-8.887	-1.089	-10.9648	-0.842406	0	0	0	0	0	0			0	0			-9.86136	-0.794793	0	0	0	0	0	0	0	0	0	0	0	0	-11.1596	-0.628811	0	0	0	0	-11.3708	-0.662179	-10.0578	-0.812324
3b1	-8.697	-0.405	-6.83	-0.822	-8.71698	-0.713486	0	0	-5.148	-0.488	-5.495	-0.425	-5.653	-1.258	0	0	-5.653	-1.258	-7.34748	-0.617307	0	0	0	0	0	0	0	0	0	0	0	0	-9.10511	-0.420897	0	0	0	0	-8.43274	-0.280223	-6.96697	-0.439013
3b2	-16.994	-2.421	-14.766	-2.96	-17.6251	-2.79041	0	0	-14.455	-2.611	-15.053	-2.677			0	0			-16.6929	-2.8132	0	0	0	0	0	0	0	0	0	0	0	0	-18.4025	-2.4473	0	0	0	0	-17.8716	-2.47747	-15.1918	-2.83986
3b3	-36.232	3.386	0	0	-36.9864	3.33895	0	0	-31.647	3.624	0	0			0	0			-36.8257	3.41417	0	0	0	0	0	0	0	0	0	0	0	0	-37.7049	3.6377	0	0	0	0	-37.9877	3.97259	-36.7141	3.79025
3b4	-17.55	1.338	0	0	-17.8189	1.08006	0	0	-12.48	1.319	-14.28	1.478			0	0			-16.555	1.19786	0	0	0	0	0	0	0	0	0	0	0	0	-16.9432	1.3704	0	0	0	0	-17.9276	1.70296	-16.6009	1.38986
3b5	-6.859	0.347	-3.468	-0.509	-6.35107	-0.301594	0	0	8.303	0.249	0	0			0	0			-5.88538	0.0931023	0	0	0	0	0	0	0	0	0	0	0	0	-5.25404	0.292718	0	0	0	0	-6.17791	0.508992	-7.25252	0.361959
3b6	-14.527	-1.559	0	0	-15.3655	-2.05192	0	0	-4.031	-1.863	-6.636	-1.755			0	0			-14.6083	-1.86003	0	0	0	0	0	0	0	0	0	0	0	0	-14.3385	-1.73289	0	0	0	0	-14.6304	-1.62896	-14.1157	-1.80133
3b7	-33.788	3.789	0	0	-34.5372	3.43948	0	0	0	0	-26.257	4.238			0	0			-34.5423	3.82579	0	0	0	0	0	0	0	0	0	0	0	0	-34.5804	4.12133	0	0	0	0	-35.9811	4.57141	-36.3026	4.36601
3b8	-7.93	-0.669	-7.052	-1.173	-8.52987	-1.01366	0	0	0	0	-4.168	-0.694			0	0	-5.37	-0.805	-8.07558	-0.832301	0	0	0	0	0	0	0	0	0	0	0	0	-8.10791	-0.725842	0	0	0	0	-8.35223	-0.555786	-7.63146	-0.692276
3b9	-6.947	-0.2	-5.045	-0.9044	-7.16381	-0.743643	0	0	3.582	-0.353	0	0			0	0			-7.03193	-0.398118	0	0	0	0	0	0	0	0	0	0	0	0	-6.2165	-0.29329	0	0	0	0	-6.63085	-0.0993346	-7.24027	-0.246077
Absolute errors
	CCSD(T)		MN12SX		M062X		M06		B3LYP		tHCTHhyb		BMK		LC-wHPBE		B2PLYPD3		wB97XD		HSEH1PBE (HSE06)		M06L		BLYP		CAM-B3LYP		HCTH		tHCTH		CAM-B3LYP-D		M062X-D		PBEPBE		PBE-D		B97D3
	E int	E 3 int	E int	E 3 int	E int	E 3 int	E int	E 3 int	E int	E 3 int	E int	E 3 int	E int	E 3 int	E int	E 3 int	E int	E 3 int	E int	E 3 int	E int	E 3 int	E int	E 3 int	E int	E 3 int	E int	E 3 int	E int	E 3 int	E int	E 3 int	E int	E 3 int	E int	E 3 int	E int	E 3 int	E int	E 3 int	E int	E 3 int
3b0	-10.31	-0.564	1.423	0.525	0.654756	0.278406	10.31	0.564	10.31	0.564	10.31	0.564	10.31	0.564	10.31	0.564	10.31	0.564	0.448637	0.230793	10.31	0.564	10.31	0.564	10.31	0.564	10.31	0.564	10.31	0.564	10.31	0.564	0.849618	0.0648112	10.31	0.564	10.31	0.564	1.06077	0.0981792	0.252203	0.248324
3b1	-8.697	-0.405	1.867	0.417	0.0199787	0.308486	8.697	0.405	3.549	0.083	3.202	0.02	3.044	0.853	8.697	0.405	3.044	0.853	1.34952	0.212307	8.697	0.405	8.697	0.405	8.697	0.405	8.697	0.405	8.697	0.405	8.697	0.405	0.408108	0.015897	8.697	0.405	8.697	0.405	0.264259	0.124777	1.73003	0.0340133
3b2	-16.994	-2.421	2.228	0.539	0.631083	0.369414	16.994	2.421	2.539	0.19	1.941	0.256	16.994	2.421	16.994	2.421	16.994	2.421	0.301103	0.392198	16.994	2.421	16.994	2.421	16.994	2.421	16.994	2.421	16.994	2.421	16.994	2.421	1.40849	0.0263047	16.994	2.421	16.994	2.421	0.87763	0.0564689	1.80223	0.418862
3b3	-36.232	3.386	36.232	3.386	0.754429	0.047052	36.232	3.386	4.585	0.238	36.232	3.386	36.232	3.386	36.232	3.386	36.232	3.386	0.593719	0.0281733	36.232	3.386	36.232	3.386	36.232	3.386	36.232	3.386	36.232	3.386	36.232	3.386	1.4729	0.251699	36.232	3.386	36.232	3.386	1.75575	0.586592	0.482094	0.404247
3b4	-17.55	1.338	17.55	1.338	0.26889	0.257939	17.55	1.338	5.07	0.019	3.27	0.14	17.55	1.338	17.55	1.338	17.55	1.338	0.995017	0.14014	17.55	1.338	17.55	1.338	17.55	1.338	17.55	1.338	17.55	1.338	17.55	1.338	0.606832	0.0324001	17.55	1.338	17.55	1.338	0.377627	0.364963	0.9491	0.0518552
3b5	-6.859	0.347	3.391	0.856	0.507929	0.648594	6.859	0.347	15.162	0.098	6.859	0.347	6.859	0.347	6.859	0.347	6.859	0.347	0.973617	0.253898	6.859	0.347	6.859	0.347	6.859	0.347	6.859	0.347	6.859	0.347	6.859	0.347	1.60496	0.0542819	6.859	0.347	6.859	0.347	0.681092	0.161992	0.393525	0.0149588
3b6	-14.527	-1.559	14.527	1.559	0.838525	0.492921	14.527	1.559	10.496	0.304	7.891	0.196	14.527	1.559	14.527	1.559	14.527	1.559	0.0812922	0.301028	14.527	1.559	14.527	1.559	14.527	1.559	14.527	1.559	14.527	1.559	14.527	1.559	0.188451	0.173889	14.527	1.559	14.527	1.559	0.103371	0.0699618	0.411257	0.242328
3b7	-33.788	3.789	33.788	3.789	0.749225	0.34952	33.788	3.789	33.788	3.789	7.531	0.449	33.788	3.789	33.788	3.789	33.788	3.789	0.754272	0.0367893	33.788	3.789	33.788	3.789	33.788	3.789	33.788	3.789	33.788	3.789	33.788	3.789	0.792367	0.33233	33.788	3.789	33.788	3.789	2.19307	0.782408	2.51462	0.577006
3b8	-7.93	-0.669	0.878	0.504	0.599871	0.344661	7.93	0.669	7.93	0.669	3.762	0.025	7.93	0.669	7.93	0.669	2.56	0.136	0.145576	0.163301	7.93	0.669	7.93	0.669	7.93	0.669	7.93	0.669	7.93	0.669	7.93	0.669	0.177906	0.0568421	7.93	0.669	7.93	0.669	0.422232	0.113214	0.298541	0.0232759
3b9	-6.947	-0.2	1.902	0.7044	0.216815	0.543643	6.947	0.2	10.529	0.153	6.947	0.2	6.947	0.2	6.947	0.2	6.947	0.2	0.0849255	0.198118	6.947	0.2	6.947	0.2	6.947	0.2	6.947	0.2	6.947	0.2	6.947	0.2	0.730496	0.0932902	6.947	0.2	6.947	0.2	0.316147	0.100665	0.293271	0.0460768
Average			11.3786	1.36174	0.52415	0.364063	15.9834	1.4678	10.3958	0.6107	8.7945	0.5583	15.4181	1.5126	15.9834	1.4678	14.8811	1.4593	0.572768	0.195674	15.9834	1.4678	15.9834	1.4678	15.9834	1.4678	15.9834	1.4678	15.9834	1.4678	15.9834	1.4678	0.824013	0.110174	15.9834	1.4678	15.9834	1.4678	0.805195	0.245922	0.912687	0.206095
				Average absolute errors (kcal/mol)
					aug-cc-pVTZ		aug-cc-pVQZ
					Eint	E3int	Eint	E3int
				M06L	1.328	0.658
				M06	1.279	0.636
			*	M062X	0.6	0.344	0.524	0.364
				M062X-D	0.954	0.344
				BLYP	9.246	0.262
				B3LYP	7.156	0.178
				CAM-B3LYP	4.454	0.108
			*	CAM-B3LYP-D	0.803	0.108	0.824	0.11
				HCTH	8.645	0.752
				tHCTH	7.852	0.389
				tHCTHhyb	5.295	0.167
			*	B97D3	0.932	0.203	0.913	0.206
				wB97XD	0.585	0.181
				PBE	4.388	0.244
				HSE06	3.731	0.152
			*	PBE-D	0.783	0.245	0.805	0.246

## Sheet: S4. Raw QZ
S4. Raw data for total and three-body interaction energies for 10 global minimum structures from the benchmark (Ochieng S, Patkowski K, Physical Chemistry Chemical Physics (2023) 25(42) 28621-28637) calculated using the aug-cc-pVQZ basis set and various DFT methods.
wB97XD								HSE06								MN12SX								B3LYP								M062X								tHCTHhyb								LC-wHPBE
	RAW	3B tot	3 Body	RAW	2-Body				RAW	3B tot	3 Body	RAW	2-Body				RAW	3B tot	3 Body	RAW	2-Body				RAW	3B tot	3 Body	RAW	2-Body				RAW	3B tot	3 Body	RAW	2-Body				RAW	3B tot	3 Body	RAW	2-Body				RAW
	-526.687			-412.157																													-526.483			-411.964
	-335.709			-335.709																													-335.528			-335.528
	-76.446			-76.4459	-1.11032								0								0								0				-76.4338			-76.4338	-1.09362								0
3b0	-114.516	-9.86136	-0.794793	-450.23				3b0		0	0					3b0		0	0					3b0		0	0					3b0	-114.503	-10.9648	-0.842406	-450.037				3b0		0	0					3b0
	-988.898			-335.709																													-988.843			-335.528
	-76.4459			-114.516	-2.93081								0								0								0				-76.4338			-114.503	-3.50646								0
	-114.516			-190.97																													-114.503			-190.946
3b1	-797.925	-7.34748	-0.617307	-76.4459				3b1		0	0					3b1		0	0					3b1		0	0					3b1	-797.892	-8.71698	-0.713486	-76.4338				3b1		0	0					3b1
	-268.661			-114.516	-5.02544	3b0							0	3b0							0	3b0							0	3b0			-268.619			-114.503	-5.52227	3b0							0	3b0
	-76.4457			-190.97																													-76.4336			-190.946
	-76.4459			-76.4459																													-76.4337			-76.4338
3b2	-115.743	-16.6929	-2.8132	-114.516	-5.06873			3b2		0	0		0			3b2		0	0		0			3b2		0	0		0			3b2	-115.723	-17.6251	-2.79041	-114.503	-5.45578			3b2		0	0		0			3b2
	-365.674			-874.372																													-365.618			-874.328
	-232.256			-76.4459																													-232.235			-76.4338
	-56.9128			-797.925	-0.97657								0								0								0				-56.8902			-797.892	-1.63826								0
3b3	-76.4461	-36.8257	3.41417	-912.442				3b3		0	0					3b3		0	0					3b3		0	0					3b3	-76.434	-36.9864	3.33895	-912.396				3b3		0	0					3b3
	-749.145			-114.516																													-749.095			-114.503
	-460.293			-797.925	-0.684875	3b1							0	3b1							0	3b1							0	3b1			-460.276			-797.892	-0.909451	3b1							0	3b1
	-56.5705			-152.898																													-56.5557			-152.875
3b4	-232.256	-16.555	1.19786	-76.4456				3b4		0	0					3b4		0	0					3b4		0	0					3b4	-232.234	-17.8189	1.08006	-76.4335				3b4		0	0					3b4
	-3212.68			-76.4458	-4.14577								0								0								0				-3212.59			-76.4337	-4.58046								0
	-2805.92			-192.197																													-2805.88			-192.166
	-174.495			-76.4456																													-174.458			-76.4335
3b5	-232.257	-5.88538	0.0931023	-115.743	-5.29879			3b5		0	0		0			3b5		0	0		0			3b5		0	0		0			3b5	-232.235	-6.35107	-0.301594	-115.723	-5.47325			3b5		0	0		0			3b5
	-616.219			-192.196																													-616.164			-192.165
	-307.494			-76.4458																													-307.471			-76.4337
	-232.257			-115.743	-4.43513	3b2							0	3b2							0	3b2							0	3b2			-232.235			-115.723	-4.78095	3b2							0	3b2
3b6	-76.446	-14.6083	-1.86003	-289.2				3b6		0	0					3b6		0	0					3b6		0	0					3b6	-76.4339	-15.3655	-2.05192	-289.156				3b6		0	0					3b6
	-981.102			-232.256																													-981.028			-232.235
	-232.256			-56.9128	-19.5153								0								0								0				-232.234			-56.8902	-19.7869								0
	-56.9127			-308.701																													-56.8902			-308.668
3b7	-691.878	-34.5423	3.82579	-232.256				3b7		0	0					3b7		0	0					3b7		0	0					3b7	-691.848	-34.5372	3.43948	-232.234				3b7		0	0					3b7
	-386.045			-76.4461	0.40896								0								0								0				-386.009			-76.4339	0.492419								0
	-232.257			-133.393																													-232.235			-133.358
	-76.4461			-56.9127																													-76.4339			-56.8902
3b8	-77.3296	-8.07558	-0.832301	-76.4461	-21.1335	3b3		3b8		0	0		0	3b3		3b8		0	0		0	3b3		3b8		0	0		0	3b3		3b8	-77.3264	-8.52987	-1.01366	-76.434	-21.0308	3b3		3b8		0	0		0	3b3		3b8
	-541.855			-516.877																													-541.809			-516.846
	-77.3298			-460.293																													-77.3267			-460.276
	-232.257			-56.5705	-8.52184								0								0								0				-232.235			-56.5557	-8.92736								0
3b9	-232.257	-7.03193	-0.398118	-692.561				3b9		0	0					3b9		0	0					3b9		0	0					3b9	-232.235	-7.16381	-0.743643	-692.525				3b9		0	0					3b9
				-460.293																																-460.276
				-232.256	-7.85431								0								0								0							-232.234	-8.82571								0
				-288.829																																-288.792
				-56.5705																																-56.5557
				-232.256	-1.37669	3b4							0	3b4							0	3b4							0	3b4						-232.234	-1.14588	3b4							0	3b4
				-2980.42																																-2980.34
				-2805.92																																-2805.88
				-174.495	-2.23271								0								0								0							-174.458	-2.62423								0
				-3038.18																																-3038.12
				-2805.92																																-2805.88
				-232.257	-2.84628								0								0								0							-232.235	-3.19791								0
				-406.754																																-406.693
				-174.495																																-174.458
				-232.257	-0.899501	3b5							0	3b5							0	3b5							0	3b5						-232.235	-0.227334	3b5							0	3b5
				-539.755																																-539.711
				-307.494																																-307.471
				-232.257	-3.21927								0								0								0							-232.235	-3.22076								0
				-383.95																																-383.916
				-307.493																																-307.471
				-76.446	-6.72765								0								0								0							-76.4338	-6.99623								0
				-308.707																																-308.674
				-232.257																																-232.235
				-76.446	-2.80134	3b6							0	3b6							0	3b6							0	3b6						-76.4338	-3.09662	3b6							0	3b6
				-289.201																																-289.157
				-232.256																																-232.234
				-56.9127	-20.1306								0								0								0							-56.8902	-20.5204								0
				-924.138																																-924.086
				-232.256																																-232.234
				-691.878	-2.44259								0								0								0							-691.848	-1.98692								0
				-748.816																																-748.763
				-56.9127																																-56.8901
				-691.878	-15.7949	3b7							0	3b7							0	3b7							0	3b7						-691.848	-15.4694	3b7							0	3b7
				-308.707																																-308.674
				-232.257																																-232.235
				-76.4461	-2.85381								0								0								0							-76.4339	-3.27935								0
				-309.589																																-309.564
				-232.257																																-232.235
				-77.3296	-1.60302								0								0								0							-77.3264	-1.47813								0
				-153.78																																-153.765
				-76.446																																-76.4339
				-77.3296	-2.78645	3b8							0	3b8							0	3b8							0	3b8						-77.3264	-2.75872	3b8							0	3b8
				-309.591																																-309.566
				-77.3298																																-77.3266
				-232.257	-2.66213								0								0								0							-232.235	-2.79374								0
				-309.589																																-309.564
				-77.3298																																-77.3266
				-232.257	-1.57639								0								0								0							-232.235	-1.51195								0
				-464.517																																-464.474
				-232.257																																-232.235
				-232.257	-2.39528	3b9							0	3b9							0	3b9							0	3b9						-232.235	-2.11448	3b9							0	3b9
[truncated: 70 more columns]

## Sheet: S5. Summary def2QZVPP
S5. Total and three-body interaction energies for 10 global minimum structures from the benchmark (Ochieng S, Patkowski K, Physical Chemistry Chemical Physics (2023) 25(42) 28621-28637) calculated using the def2-QZVPP basis set and various DFT methods.
	CCSD(T)		MN12SX		M062X		M06		B3LYP		tHCTHhyb		BMK		LC-wHPBE		B2PLYPD3		wB97XD		HSEH1PBE (HSE06)		M06L		BLYP		CAM-B3LYP		HCTH		tHCTH		CAM-B3LYP-D		M062X-D		PBEPBE		PBE-D		B97D3
	E int	E 3 int	E int	E 3 int	E int	E 3 int	E int	E 3 int	E int	E 3 int	E int	E 3 int	E int	E 3 int	E int	E 3 int	E int	E 3 int	E int	E 3 int	E int	E 3 int	E int	E 3 int	E int	E 3 int	E int	E 3 int	E int	E 3 int	E int	E 3 int	E int	E 3 int	E int	E 3 int	E int	E 3 int	E int	E 3 int	E int	E 3 int
3b0	-10.31	-0.564	-8.887	-1.089	-10.8827	-0.819836	0	0	0	0	0	0			0	0			-9.87009	-0.786638	0	0	0	0	0	0	0	0	0	0	0	0	-11.1647	-0.629225	0	0	0	0	-11.3643	-0.671121	-10.0611	-0.813385
3b1	-8.697	-0.405	-6.83	-0.822	-8.67822	-0.6873	0	0	-5.148	-0.488	-5.495	-0.425	-5.653	-1.258	0	0	-5.653	-1.258	-7.4218	-0.61617	0	0	0	0	0	0	0	0	0	0	0	0	-9.17961	-0.429308	0	0	0	0	-8.4925	-0.300664	-7.03628	-0.453823
3b2	-16.994	-2.421	-14.766	-2.96	-17.6041	-2.80561	0	0	-14.455	-2.611	-15.053	-2.677			0	0			-16.8128	-2.83661	0	0	0	0	0	0	0	0	0	0	0	0	-18.5097	-2.49327	0	0	0	0	-18.0043	-2.54951	-15.3399	-2.89053
3b3	-36.232	3.386	0	0	-37.1655	3.34321	0	0	-31.647	3.624	0	0			0	0			-36.985	3.39984	0	0	0	0	0	0	0	0	0	0	0	0	-37.8905	3.62154	0	0	0	0	-38.2467	3.96537	-36.9622	3.78406
3b4	-17.55	1.338	0	0	-18.0672	1.21954	0	0	-12.48	1.319	-14.28	1.478			0	0			-16.8674	1.33893	0	0	0	0	0	0	0	0	0	0	0	0	-17.2975	1.53408	0	0	0	0	-18.4122	1.94212	-17.0235	1.6057
3b5	-6.859	0.347	-3.468	-0.509	-6.17312	-0.274719	0	0	8.303	0.249	0	0			0	0			-5.87835	0.0918787	0	0	0	0	0	0	0	0	0	0	0	0	-5.24059	0.294409	0	0	0	0	-6.14324	0.509635	-7.20191	0.361525
3b6	-14.527	-1.559	0	0	-15.2921	-2.02579	0	0	-4.031	-1.863	-6.636	-1.755			0	0			-14.6367	-1.84711	0	0	0	0	0	0	0	0	0	0	0	0	-14.3913	-1.72418	0	0	0	0	-14.678	-1.6235	-14.1537	-1.79192
3b7	-33.788	3.789	0	0	-34.5119	3.46427	0	0	0	0	-26.257	4.238			0	0			-34.5547	3.7985	0	0	0	0	0	0	0	0	0	0	0	0	-34.6099	4.09369	0	0	0	0	-36.0464	4.55041	-36.355	4.34905
3b8	-7.93	-0.669	-7.052	-1.173	-8.50649	-0.980381	0	0	0	0	-4.168	-0.694			0	0	-5.37	-0.805	-8.09024	-0.815627	0	0	0	0	0	0	0	0	0	0	0	0	-8.14278	-0.711065	0	0	0	0	-8.38678	-0.543943	-7.65599	-0.679338
3b9	-6.947	-0.2	-5.045	-0.9044	-7.11035	-0.710112	0	0	3.582	-0.353	0	0			0	0			-7.04719	-0.392572	0	0	0	0	0	0	0	0	0	0	0	0	-6.23683	-0.290359	0	0	0	0	-6.64102	-0.101977	-7.22663	-0.245856
Absolute errors
																																									TQZVPP
	CCSD(T)		MN12SX		M062X		M06		B3LYP		tHCTHhyb		BMK		LC-wHPBE		B2PLYPD3		wB97XD		HSEH1PBE (HSE06)		M06L		BLYP		CAM-B3LYP		HCTH		tHCTH		CAM-B3LYP-D		M062X-D		PBEPBE		PBE-D		B97D3
	E int	E 3 int	E int	E 3 int	E int	E 3 int	E int	E 3 int	E int	E 3 int	E int	E 3 int	E int	E 3 int	E int	E 3 int	E int	E 3 int	E int	E 3 int	E int	E 3 int	E int	E 3 int	E int	E 3 int	E int	E 3 int	E int	E 3 int	E int	E 3 int	E int	E 3 int	E int	E 3 int	E int	E 3 int	E int	E 3 int	E int	E 3 int
3b0	-10.31	-0.564	1.423	0.525	0.572694	0.255836	10.31	0.564	10.31	0.564	10.31	0.564	10.31	0.564	10.31	0.564	10.31	0.564	0.439913	0.222638	10.31	0.564	10.31	0.564	10.31	0.564	10.31	0.564	10.31	0.564	10.31	0.564	0.854673	0.0652249	10.31	0.564	10.31	0.564	1.05432	0.107121	0.248865	0.249385
3b1	-8.697	-0.405	1.867	0.417	0.0187757	0.2823	8.697	0.405	3.549	0.083	3.202	0.02	3.044	0.853	8.697	0.405	3.044	0.853	1.2752	0.21117	8.697	0.405	8.697	0.405	8.697	0.405	8.697	0.405	8.697	0.405	8.697	0.405	0.48261	0.0243078	8.697	0.405	8.697	0.405	0.204505	0.104336	1.66072	0.0488233
3b2	-16.994	-2.421	2.228	0.539	0.61012	0.384613	16.994	2.421	2.539	0.19	1.941	0.256	16.994	2.421	16.994	2.421	16.994	2.421	0.181214	0.415614	16.994	2.421	16.994	2.421	16.994	2.421	16.994	2.421	16.994	2.421	16.994	2.421	1.51571	0.0722669	16.994	2.421	16.994	2.421	1.01025	0.128514	1.65409	0.469527
3b3	-36.232	3.386	36.232	3.386	0.933511	0.0427897	36.232	3.386	4.585	0.238	36.232	3.386	36.232	3.386	36.232	3.386	36.232	3.386	0.752972	0.0138442	36.232	3.386	36.232	3.386	36.232	3.386	36.232	3.386	36.232	3.386	36.232	3.386	1.65851	0.235544	36.232	3.386	36.232	3.386	2.01472	0.579369	0.730219	0.39806
3b4	-17.55	1.338	17.55	1.338	0.517176	0.118458	17.55	1.338	5.07	0.019	3.27	0.14	17.55	1.338	17.55	1.338	17.55	1.338	0.6826	0.000927813	17.55	1.338	17.55	1.338	17.55	1.338	17.55	1.338	17.55	1.338	17.55	1.338	0.252516	0.196078	17.55	1.338	17.55	1.338	0.862165	0.604119	0.526532	0.267696
3b5	-6.859	0.347	3.391	0.856	0.685878	0.621719	6.859	0.347	15.162	0.098	6.859	0.347	6.859	0.347	6.859	0.347	6.859	0.347	0.980646	0.255121	6.859	0.347	6.859	0.347	6.859	0.347	6.859	0.347	6.859	0.347	6.859	0.347	1.61841	0.0525914	6.859	0.347	6.859	0.347	0.715761	0.162635	0.342908	0.0145252
3b6	-14.527	-1.559	14.527	1.559	0.765137	0.466786	14.527	1.559	10.496	0.304	7.891	0.196	14.527	1.559	14.527	1.559	14.527	1.559	0.109745	0.288107	14.527	1.559	14.527	1.559	14.527	1.559	14.527	1.559	14.527	1.559	14.527	1.559	0.135708	0.165179	14.527	1.559	14.527	1.559	0.150972	0.0645021	0.37327	0.232924
3b7	-33.788	3.789	33.788	3.789	0.723876	0.324732	33.788	3.789	33.788	3.789	7.531	0.449	33.788	3.789	33.788	3.789	33.788	3.789	0.766714	0.00950024	33.788	3.789	33.788	3.789	33.788	3.789	33.788	3.789	33.788	3.789	33.788	3.789	0.821853	0.304687	33.788	3.789	33.788	3.789	2.25844	0.761411	2.56703	0.560049
3b8	-7.93	-0.669	0.878	0.504	0.576494	0.311381	7.93	0.669	7.93	0.669	3.762	0.025	7.93	0.669	7.93	0.669	2.56	0.136	0.160236	0.146627	7.93	0.669	7.93	0.669	7.93	0.669	7.93	0.669	7.93	0.669	7.93	0.669	0.212779	0.0420647	7.93	0.669	7.93	0.669	0.456776	0.125057	0.274011	0.0103381
3b9	-6.947	-0.2	1.902	0.7044	0.163347	0.510112	6.947	0.2	10.529	0.153	6.947	0.2	6.947	0.2	6.947	0.2	6.947	0.2	0.100188	0.192572	6.947	0.2	6.947	0.2	6.947	0.2	6.947	0.2	6.947	0.2	6.947	0.2	0.710169	0.0903589	6.947	0.2	6.947	0.2	0.305981	0.0980227	0.279628	0.0458558
Average			11.3786	1.36174	0.556701	0.331873	15.9834	1.4678	10.3958	0.6107	8.7945	0.5583	15.4181	1.5126	15.9834	1.4678	14.8811	1.4593	0.544943	0.175612	15.9834	1.4678	15.9834	1.4678	15.9834	1.4678	15.9834	1.4678	15.9834	1.4678	15.9834	1.4678	0.826294	0.12483	15.9834	1.4678	15.9834	1.4678	0.90339	0.273509	0.865727	0.229718
				Average absolute errors (kcal/mol)
					aug-cc-pVTZ		aug-cc-pVQZ		def2QZVPP
					Eint	E3int	Eint	E3int	Eint	E3int
				M06L	1.328	0.658
				M06	1.279	0.636
			*	M062X	0.6	0.344	0.524	0.364	0.557	0.332
				M062X-D	0.954	0.344
				BLYP	9.246	0.262
				B3LYP	7.156	0.178
				CAM-B3LYP	4.454	0.108
			*	CAM-B3LYP-D	0.803	0.108	0.824	0.11	0.826	0.125
				HCTH	8.645	0.752
				tHCTH	7.852	0.389
				tHCTHhyb	5.295	0.167
			*	B97D3	0.932	0.203	0.913	0.206	0.866	0.23
				wB97XD	0.585	0.181
				PBE	4.388	0.244
				HSE06	3.731	0.152
			*	PBE-D	0.783	0.245	0.805	0.246	0.903	0.274
					aug-cc-pVTZ		aug-cc-pVQZ		def2QZVPP
					Eint	E3int	Eint	E3int	Eint	E3int
				M062X	0.6	0.344	0.524	0.364	0.557	0.332
				CAM-B3LYP-D	0.803	0.108	0.824	0.11	0.826	0.125
				B97D3	0.932	0.203	0.913	0.206	0.866	0.23
				PBE-D	0.783	0.245	0.805	0.246	0.903	0.274

## Sheet: S6. Raw def2QZVPP
		S6. Raw data for total and three-body interaction energies for 10 global minimum structures from the benchmark (Ochieng S, Patkowski K, Physical Chemistry Chemical Physics (2023) 25(42) 28621-28637) calculated using the def2-QZVPP basis set and various DFT methods.
wB97XD								HSE06								MN12SX								B3LYP								M062X								tHCTHhyb								LC-wHPBE
	RAW	3B tot	3 Body	RAW	2-Body				RAW	3B tot	3 Body	RAW	2-Body				RAW	3B tot	3 Body	RAW	2-Body				RAW	3B tot	3 Body	RAW	2-Body				RAW	3B tot	3 Body	RAW	2-Body				RAW	3B tot	3 Body	RAW	2-Body				RAW
	-528.685			-414.154																													-528.497			-413.974
	-337.705			-337.705																													-337.536			-337.536
	-76.4468			-76.4467	-1.14717								0								0								0				-76.4361			-76.436	-1.11826								0
3b0	-114.517	-9.87009	-0.786638	-452.227				3b0		0	0					3b0		0	0					3b0		0	0					3b0	-114.507	-10.8827	-0.819836	-452.049				3b0		0	0					3b0
	-988.91			-337.705																													-988.866			-337.536
	-76.4468			-114.517	-2.91385								0								0								0				-76.4361			-114.507	-3.46125								0
	-114.518			-190.972																													-114.507			-190.952
3b1	-797.933	-7.4218	-0.61617	-76.4467				3b1		0	0					3b1		0	0					3b1		0	0					3b1	-797.909	-8.67822	-0.6873	-76.436				3b1		0	0					3b1
	-268.665			-114.517	-5.02243	3b0							0	3b0							0	3b0							0	3b0			-268.627			-114.507	-5.48334	3b0							0	3b0
	-76.4465			-190.972																													-76.4359			-190.952
	-76.4467			-76.4467																													-76.436			-76.436
3b2	-115.745	-16.8128	-2.83661	-114.518	-5.07349			3b2		0	0		0			3b2		0	0		0			3b2		0	0		0			3b2	-115.727	-17.6041	-2.80561	-114.507	-5.42754			3b2		0	0		0			3b2
	-365.678			-874.382																													-365.63			-874.347
	-232.258			-76.4466																													-232.242			-76.436
	-56.9134			-797.933	-1.05901								0								0								0				-56.892			-797.909	-1.70566								0
3b3	-76.447	-36.985	3.39984	-912.452				3b3		0	0					3b3		0	0					3b3		0	0					3b3	-76.4363	-37.1655	3.34321	-912.417				3b3		0	0					3b3
	-749.149			-114.518																													-749.107			-114.507
	-460.293			-797.933	-0.673127	3b1							0	3b1							0	3b1							0	3b1			-460.279			-797.909	-0.857724	3b1							0	3b1
	-56.571			-152.9																													-56.5575			-152.879
3b4	-232.258	-16.8674	1.33893	-76.4464				3b4		0	0					3b4		0	0					3b4		0	0					3b4	-232.242	-18.0672	1.21954	-76.4358				3b4		0	0					3b4
	-3212.69			-76.4465	-4.19086								0								0								0				-3212.61			-76.4359	-4.5867								0
	-2805.93			-192.199																													-2805.9			-192.171
	-174.497			-76.4463																													-174.463			-76.4357
3b5	-232.259	-5.87835	0.0918787	-115.745	-5.30553			3b5		0	0		0			3b5		0	0		0			3b5		0	0		0			3b5	-232.243	-6.17312	-0.274719	-115.727	-5.43661			3b5		0	0		0			3b5
	-616.226			-192.198																													-616.184			-192.171
	-307.497			-76.4467																													-307.481			-76.436
	-232.259			-115.744	-4.47978	3b2							0	3b2							0	3b2							0	3b2			-232.243			-115.727	-4.7752	3b2							0	3b2
3b6	-76.4471	-14.6367	-1.84711	-289.203				3b6		0	0					3b6		0	0					3b6		0	0					3b6	-76.4363	-15.2921	-2.02579	-289.166				3b6		0	0					3b6
	-981.11			-232.258																													-981.049			-232.242
	-232.258			-56.9134	-19.4893								0								0								0				-232.242			-56.892	-19.8481								0
	-56.9133			-308.704																													-56.892			-308.677
3b7	-691.883	-34.5547	3.7985	-232.258				3b7		0	0					3b7		0	0					3b7		0	0					3b7	-691.86	-34.5119	3.46427	-232.242				3b7		0	0					3b7
	-386.049			-76.4468	0.449358								0								0								0				-386.022			-76.4361	0.55736								0
	-232.259			-133.394																													-232.243			-133.362
	-76.4471			-56.9134																													-76.4364			-56.892
3b8	-77.3306	-8.09024	-0.815627	-76.4469	-21.3448	3b3		3b8		0	0		0	3b3		3b8		0	0		0	3b3		3b8		0	0		0	3b3		3b8	-77.329	-8.50649	-0.980381	-76.4363	-21.218	3b3		3b8		0	0		0	3b3		3b8
	-541.86			-516.878																													-541.826			-516.85
	-77.3308			-460.293																													-77.3293			-460.278
	-232.259			-56.5709	-8.71645								0								0								0				-232.243			-56.5574	-9.09127								0
3b9	-232.259	-7.04719	-0.392572	-692.564				3b9		0	0					3b9		0	0					3b9		0	0					3b9	-232.243	-7.11035	-0.710112	-692.535				3b9		0	0					3b9
				-460.293																																-460.279
				-232.258	-8.12186								0								0								0							-232.242	-9.0859								0
				-288.831																																-288.801
				-56.571																																-56.5574
				-232.258	-1.36802	3b4							0	3b4							0	3b4							0	3b4						-232.242	-1.10954	3b4							0	3b4
				-2980.43																																-2980.37
				-2805.93																																-2805.9
				-174.497	-2.21812								0								0								0							-174.463	-2.5833								0
				-3038.19																																-3038.15
				-2805.93																																-2805.9
				-232.259	-2.84782								0								0								0							-232.243	-3.15152								0
				-406.757																																-406.706
				-174.497																																-174.463
				-232.259	-0.904287	3b5							0	3b5							0	3b5							0	3b5						-232.243	-0.163579	3b5							0	3b5
				-539.761																																-539.728
				-307.497																																-307.481
				-232.259	-3.22657								0								0								0							-232.243	-3.18945								0
				-383.954																																-383.928
				-307.497																																-307.48
				-76.4469	-6.78999								0								0								0							-76.4362	-7.01708								0
				-308.71																																-308.684
				-232.259																																-232.242
				-76.4469	-2.77308	3b6							0	3b6							0	3b6							0	3b6						-76.4362	-3.05982	3b6							0	3b6
				-289.203																																-289.167
				-232.258																																-232.242
				-56.9133	-20.1146								0								0								0							-56.892	-20.5773								0
				-924.145																																-924.105
				-232.258																																-232.242
				-691.883	-2.44499								0								0								0							-691.86	-1.94376								0
				-748.822																																-748.777
				-56.9133																																-56.892
				-691.883	-15.7936	3b7							0	3b7							0	3b7							0	3b7						-691.86	-15.4551	3b7							0	3b7
				-308.71																																-308.684
				-232.259																																-232.243
				-76.447	-2.83309								0								0								0							-76.4363	-3.25462								0
				-309.592																																-309.574
				-232.259																																-232.243
				-77.3306	-1.60504								0								0								0							-77.329	-1.47409								0
				-153.782																																-153.77
				-76.4469																																-76.4362
				-77.3306	-2.83648	3b8							0	3b8							0	3b8							0	3b8						-77.329	-2.7974	3b8							0	3b8
				-309.594																																-309.576
				-77.3308																																-77.3293
				-232.259	-2.67409								0								0								0							-232.243	-2.81058								0
				-309.592																																-309.574
				-77.3308																																-77.3292
				-232.259	-1.57651								0								0								0							-232.243	-1.49421								0
				-464.522																																-464.489
				-232.259																																-232.243
				-232.259	-2.40402	3b9							0	3b9							0	3b9							0	3b9						-232.243	-2.09545	3b9							0	3b9
[truncated: 70 more columns]

## Sheet: S7. Summary LM
S7. Total and three-body interaction energies for 10 local minimum structures from the benchmark (Ochieng S, Patkowski K, Physical Chemistry Chemical Physics (2023) 25(42) 28621-28637) calculated using the aug-cc-pVTZ basis set and various DFT methods.
	CCSD(T)		MN12SX		M062X		M06		B3LYP		tHCTHhyb		BMK		LC-wHPBE		B2PLYPD3		wB97XD		HSEH1PBE (HSE06)		M06L		BLYP		CAM-B3LYP		HCTH		tHCTH		CAM-B3LYP-D		M062X-D		PBEPBE		PBE-D		B97D3
	E int	E 3 int	E int	E 3 int	E int	E 3 int	E int	E 3 int	E int	E 3 int	E int	E 3 int	E int	E 3 int	E int	E 3 int	E int	E 3 int	E int	E 3 int	E int	E 3 int	E int	E 3 int	E int	E 3 int	E int	E 3 int	E int	E 3 int	E int	E 3 int	E int	E 3 int	E int	E 3 int	E int	E 3 int	E int	E 3 int	E int	E 3 int
3b0	-7.041	-0.574	-8.887	-1.089	-6.80891	-0.724064	0	0	0	0	0	0			0	0			-6.29749	-0.759566	0	0	0	0	0	0	0	0	0	0	0	0	-7.76925	-0.660168	0	0	0	0	-8.08038	-0.634404	-6.67675	-0.704043
3b1	-8.688	-0.559	-6.83	-0.822	-8.39819	-0.701492	0	0	-5.148	-0.488	-5.495	-0.425	-5.653	-1.258	0	0	-5.653	-1.258	-7.53853	-0.713839	0	0	0	0	0	0	0	0	0	0	0	0	-9.35913	-0.623356	0	0	0	0	-8.66813	-0.522879	-7.07753	-0.613426
3b2	-14.115	-1.593	-14.766	-2.96	-14.0636	-1.78252	0	0	-14.455	-2.611	-15.053	-2.677			0	0			-13.8879	-1.84974	0	0	0	0	0	0	0	0	0	0	0	0	-15.486	-1.72598	0	0	0	0	-14.8185	-1.66032	-12.5046	-1.80827
3b3	-32.389	-4.623	0	0	-33.9552	-4.53484	0	0	-31.647	3.624	0	0			0	0			-33.4178	-4.59155	0	0	0	0	0	0	0	0	0	0	0	0	-34.2115	-4.87997	0	0	0	0	-34.5947	-5.06319	-33.0492	-5.01163
3b4	-11.803	1.171	0	0	-12.1736	1.0297	0	0	-12.48	1.319	-14.28	1.478			0	0			-11.1215	1.17617	0	0	0	0	0	0	0	0	0	0	0	0	-11.2585	1.27281	0	0	0	0	-12.5275	1.68461	-11.6929	1.4473
3b5	-7.327	-0.116	-3.468	-0.509	-6.82325	-0.732417	0	0	8.303	0.249	0	0			0	0			-7.071	-0.367699	0	0	0	0	0	0	0	0	0	0	0	0	-6.23797	-0.233373	0	0	0	0	-6.83336	-0.0351882	-7.55026	-0.1867
3b6	-6.249	-0.009	0	0	-6.47891	0.00723299	0	0	-4.031	-1.863	-6.636	-1.755			0	0			-6.17765	-0.013994	0	0	0	0	0	0	0	0	0	0	0	0	-5.05466	-0.0284883	0	0	0	0	-5.71657	-0.0169112	-6.64778	-0.0261494
3b7	-32.962	4.152	0	0	-34.2965	3.83847	0	0	0	0	-26.257	4.238			0	0			-33.7166	4.13416	0	0	0	0	0	0	0	0	0	0	0	0	-33.4718	4.48173	0	0	0	0	-34.8475	4.90951	-35.0936	4.66326
3b8	-7.392	-0.51	-7.052	-1.173	-7.97635	-0.902982	0	0	0	0	-4.168	-0.694			0	0	-5.37	-0.805	-7.21063	-0.69113	0	0	0	0	0	0	0	0	0	0	0	0	-7.40477	-0.566332	0	0	0	0	-7.72692	-0.425651	-7.14841	-0.536776
3b9	-4.919	0.056	-5.045	-0.9044	-4.54353	-0.363616	0	0	3.582	-0.353	0	0			0	0			-5.15409	-0.131858	0	0	0	0	0	0	0	0	0	0	0	0	-4.18	-0.00397973	0	0	0	0	-4.92784	0.158904	-5.82069	0.035415
			want
Absolute errors
																																									TQZVPP
	CCSD(T)		MN12SX		M062X		M06		B3LYP		tHCTHhyb		BMK		LC-wHPBE		B2PLYPD3		wB97XD		HSEH1PBE (HSE06)		M06L		BLYP		CAM-B3LYP		HCTH		tHCTH		CAM-B3LYP-D		M062X-D		PBEPBE		PBE-D		B97D3			Average Error
	E int	E 3 int	E int	E 3 int	E int	E 3 int	E int	E 3 int	E int	E 3 int	E int	E 3 int	E int	E 3 int	E int	E 3 int	E int	E 3 int	E int	E 3 int	E int	E 3 int	E int	E 3 int	E int	E 3 int	E int	E 3 int	E int	E 3 int	E int	E 3 int	E int	E 3 int	E int	E 3 int	E int	E 3 int	E int	E 3 int	E int	E 3 int		E int	E 3 int
3b0	-7.041	-0.574	1.846	0.515	0.232085	0.150064	7.041	0.574	7.041	0.574	7.041	0.574	7.041	0.574	7.041	0.574	7.041	0.574	0.74351	0.185566	7.041	0.574	7.041	0.574	7.041	0.574	7.041	0.574	7.041	0.574	7.041	0.574	0.72825	0.0861675	7.041	0.574	7.041	0.574	1.03938	0.0604044	0.364249	0.130043		0.621494	0.122449
3b1	-8.688	-0.559	1.858	0.263	0.289809	0.142492	8.688	0.559	3.54	0.071	3.193	0.134	3.035	0.699	8.688	0.559	3.035	0.699	1.14947	0.154839	8.688	0.559	8.688	0.559	8.688	0.559	8.688	0.559	8.688	0.559	8.688	0.559	0.671133	0.0643562	8.688	0.559	8.688	0.559	0.0198665	0.0361206	1.61047	0.0544262		0.748151	0.0904468
3b2	-14.115	-1.593	0.651	1.367	0.0513829	0.189525	14.115	1.593	0.34	1.018	0.938	1.084	14.115	1.593	14.115	1.593	14.115	1.593	0.227101	0.256744	14.115	1.593	14.115	1.593	14.115	1.593	14.115	1.593	14.115	1.593	14.115	1.593	1.37102	0.132983	14.115	1.593	14.115	1.593	0.703539	0.067324	1.61037	0.215268		0.792683	0.172369
3b3	-32.389	-4.623	32.389	4.623	1.56625	0.0881586	32.389	4.623	0.742	8.247	32.389	4.623	32.389	4.623	32.389	4.623	32.389	4.623	1.02877	0.0314532	32.389	4.623	32.389	4.623	32.389	4.623	32.389	4.623	32.389	4.623	32.389	4.623	1.82253	0.256969	32.389	4.623	32.389	4.623	2.20572	0.440188	0.660213	0.38863		1.45669	0.24108
3b4	-11.803	1.171	11.803	1.171	0.3706	0.141302	11.803	1.171	0.677	0.148	2.477	0.307	11.803	1.171	11.803	1.171	11.803	1.171	0.681519	0.00516773	11.803	1.171	11.803	1.171	11.803	1.171	11.803	1.171	11.803	1.171	11.803	1.171	0.544521	0.101808	11.803	1.171	11.803	1.171	0.724531	0.513612	0.11013	0.276296		0.48626	0.207637
3b5	-7.327	-0.116	3.859	0.393	0.503753	0.616417	7.327	0.116	15.63	0.365	7.327	0.116	7.327	0.116	7.327	0.116	7.327	0.116	0.256	0.251699	7.327	0.116	7.327	0.116	7.327	0.116	7.327	0.116	7.327	0.116	7.327	0.116	1.08903	0.117373	7.327	0.116	7.327	0.116	0.49364	0.0808118	0.223261	0.0707004		0.513138	0.2274
3b6	-6.249	-0.009	6.249	0.009	0.229909	0.016233	6.249	0.009	2.218	1.854	0.387	1.746	6.249	0.009	6.249	0.009	6.249	0.009	0.0713461	0.00499396	6.249	0.009	6.249	0.009	6.249	0.009	6.249	0.009	6.249	0.009	6.249	0.009	1.19434	0.0194883	6.249	0.009	6.249	0.009	0.532434	0.00791119	0.39878	0.0171494		0.485362	0.0131552
3b7	-32.962	4.152	32.962	4.152	1.33449	0.313533	32.962	4.152	32.962	4.152	6.705	0.086	32.962	4.152	32.962	4.152	32.962	4.152	0.754608	0.0178356	32.962	4.152	32.962	4.152	32.962	4.152	32.962	4.152	32.962	4.152	32.962	4.152	0.509774	0.329728	32.962	4.152	32.962	4.152	1.8855	0.757507	2.13158	0.511264		1.32319	0.385973
3b8	-7.392	-0.51	0.34	0.663	0.584354	0.392982	7.392	0.51	7.392	0.51	3.224	0.184	7.392	0.51	7.392	0.51	2.022	0.295	0.181372	0.18113	7.392	0.51	7.392	0.51	7.392	0.51	7.392	0.51	7.392	0.51	7.392	0.51	0.0127709	0.0563318	7.392	0.51	7.392	0.51	0.334917	0.0843488	0.243594	0.0267765		0.271402	0.148314
3b9	-4.919	0.056	0.126	0.9604	0.375473	0.419616	4.919	0.056	8.501	0.409	4.919	0.056	4.919	0.056	4.919	0.056	4.919	0.056	0.235092	0.187858	4.919	0.056	4.919	0.056	4.919	0.056	4.919	0.056	4.919	0.056	4.919	0.056	0.738996	0.0599797	4.919	0.056	4.919	0.056	0.00883976	0.102904	0.90169	0.020585		0.452018	0.158189
Average			9.2083	1.41164	0.55381	0.247032	13.2885	1.3363	7.9043	1.7348	6.86	0.891	12.7232	1.3503	13.2885	1.3363	12.1862	1.3288	0.532879	0.127729	13.2885	1.3363	13.2885	1.3363	13.2885	1.3363	13.2885	1.3363	13.2885	1.3363	13.2885	1.3363	0.868236	0.122518	13.2885	1.3363	13.2885	1.3363	0.794836	0.215113	0.825434	0.171114		0.715039	0.176701
				Average absolute errors (kcal/mol)
					aug-cc-pVTZ		aug-cc-pVQZ		def2QZVPP		S2 - def2QZVPP
					Eint	E3int	Eint	E3int	Eint	E3int	Eint	E3int
			*		0.6	0.344	0.524	0.364	0.557	0.332	0.554	0.247
			*		0.803	0.108	0.824	0.11	0.826	0.125	0.868	0.123
			*		0.932	0.203	0.913	0.206	0.866	0.23	0.825	0.171
			*		0.783	0.245	0.805	0.246	0.903	0.274	0.795	0.215
					Eint	E3int
				M062X	0.554	0.247
				CAM-B3LYP-D	0.868	0.123
				B97D3	0.825	0.171
				PBE-D	0.795	0.215

## Sheet: S8. Raw LM
S8. Raw data for total and three-body interaction energies for 10 local minimum structures from the benchmark (Ochieng S, Patkowski K, Physical Chemistry Chemical Physics (2023) 25(42) 28621-28637) calculated using the aug-cc-pVTZ basis set and various DFT methods.
wB97XD								HSE06								MN12SX								B3LYP								M062X								tHCTHhyb								LC-wHPBE
	RAW	3B tot	3 Body	RAW	2-Body				RAW	3B tot	3 Body	RAW	2-Body				RAW	3B tot	3 Body	RAW	2-Body				RAW	3B tot	3 Body	RAW	2-Body				RAW	3B tot	3 Body	RAW	2-Body				RAW	3B tot	3 Body	RAW	2-Body				RAW
	-528.68			-452.225																													-528.49			-452.046
	-337.705			-337.705																													-337.536			-337.536
	-114.518			-114.517	-1.48943								0								0								0				-114.507			-114.507	-1.79336								0
3b0	-76.4468	-6.29749	-0.759566	-414.154				3b0		0	0					3b0		0	0					3b0		0	0					3b0	-76.4361	-6.80891	-0.724064	-413.975				3b0		0	0					3b0
	-988.91			-337.705																													-988.865			-337.536
	-76.4467			-76.4467	-1.47628								0								0								0				-76.4361			-76.4361	-1.53011								0
	-114.518			-190.968																													-114.507			-190.947
3b1	-797.933	-7.53853	-0.713839	-114.517				3b1		0	0					3b1		0	0					3b1		0	0					3b1	-797.909	-8.39819	-0.701492	-114.507				3b1		0	0					3b1
	-268.66			-76.4468	-2.57222	3b0							0	3b0							0	3b0							0	3b0			-268.621			-76.4361	-2.76138	3b0							0	3b0
	-76.4467			-190.972																													-76.436			-190.951
	-76.4466			-76.4467																													-76.436			-76.436
3b2	-115.744	-13.8879	-1.84974	-114.518	-4.99999			3b2		0	0		0			3b2		0	0		0			3b2		0	0		0			3b2	-115.727	-14.0636	-1.78252	-114.507	-5.24381			3b2		0	0		0			3b2
	-365.67			-874.382																													-365.623			-874.348
	-232.258			-76.4467																													-232.242			-76.436
	-76.4469			-797.933	-1.2752								0								0								0				-76.4362			-797.909	-2.01909								0
3b3	-56.9119	-33.4178	-4.59155	-912.452				3b3		0	0					3b3		0	0					3b3		0	0					3b3	-56.8906	-33.9552	-4.53484	-912.417				3b3		0	0					3b3
	-749.142			-114.518																													-749.099			-114.507
	-56.5715			-797.933	-0.549499	3b1							0	3b1							0	3b1							0	3b1			-56.5579			-797.909	-0.433799	3b1							0	3b1
	-232.259			-152.901																													-232.243			-152.88
3b4	-460.293	-11.1215	1.17617	-76.4466				3b4		0	0					3b4		0	0					3b4		0	0					3b4	-460.279	-12.1736	1.0297	-76.436				3b4		0	0					3b4
	-3212.69			-76.4465	-4.87939								0								0								0				-3212.62			-76.4359	-4.98907								0
	-2805.93			-192.2																													-2805.9			-192.172
	-174.497			-76.4465																													-174.463			-76.4359
3b5	-232.259	-7.071	-0.367699	-115.744	-5.63791			3b5		0	0		0			3b5		0	0		0			3b5		0	0		0			3b5	-232.243	-6.82325	-0.732417	-115.727	-5.70873			3b5		0	0		0			3b5
	-616.214			-192.193																													-616.171			-192.165
	-307.498			-76.4466																													-307.482			-76.4359
	-76.4471			-115.744	-1.52086	3b2							0	3b2							0	3b2							0	3b2			-76.4363			-115.727	-1.58329	3b2							0	3b2
3b6	-232.259	-6.17765	-0.013994	-308.709				3b6		0	0					3b6		0	0					3b6		0	0					3b6	-232.243	-6.47891	0.00723299	-308.683				3b6		0	0					3b6
	-981.109			-232.258																													-981.049			-232.242
	-232.258			-76.4468	-2.32097								0								0								0				-232.242			-76.4361	-3.01738								0
	-691.883			-289.177																													-691.86			-289.14
3b7	-56.9137	-33.7166	4.13416	-232.258				3b7		0	0					3b7		0	0					3b7		0	0					3b7	-56.8923	-34.2965	3.83847	-232.242				3b7		0	0					3b7
	-386.048			-56.9119	-4.33495								0								0								0				-386.021			-56.8906	-4.25775								0
	-232.259			-133.394																													-232.243			-133.362
	-77.3307			-76.4466																													-77.3292			-76.4359
3b8	-76.4469	-7.21063	-0.69113	-56.9119	-22.1703	3b3		3b8		0	0		0	3b3		3b8		0	0		0	3b3		3b8		0	0		0	3b3		3b8	-76.4362	-7.97635	-0.902982	-56.8906	-22.1453	3b3		3b8		0	0		0	3b3		3b8
	-541.857			-288.834																													-541.822			-288.804
	-232.259			-56.5715																													-232.243			-56.5579
	-232.259			-232.259	-2.32185								0								0								0				-232.243			-232.243	-2.30508								0
3b9	-77.3308	-5.15409	-0.131858	-516.875				3b9		0	0					3b9		0	0					3b9		0	0					3b9	-77.3293	-4.54353	-0.363616	-516.848				3b9		0	0					3b9
				-56.5714																																-56.5578
				-460.293	-7.1113								0								0								0							-460.278	-7.4461								0
				-692.557																																-692.527
				-232.259																																-232.243
				-460.293	-2.8645	3b4							0	3b4							0	3b4							0	3b4						-460.279	-3.45212	3b4							0	3b4
				-2980.42																																-2980.36
				-2805.93																																-2805.9
				-174.497	-1.41791								0								0								0							-174.463	-1.78262								0
				-3038.19																																-3038.14
				-2805.93																																-2805.9
				-232.259	-2.47952								0								0								0							-232.243	-2.06125								0
				-406.76																																-406.709
				-174.497																																-174.463
				-232.259	-2.80587	3b5							0	3b5							0	3b5							0	3b5						-232.243	-2.24696	3b5							0	3b5
				-383.951																																-383.924
				-307.498																																-307.482
				-76.447	-3.73426								0								0								0							-76.4363	-3.99796								0
				-539.761																																-539.728
				-307.498																																-307.482
				-232.259	-2.09065								0								0								0							-232.243	-2.18372								0
				-308.706																																-308.679
				-76.4466																																-76.4359
				-232.259	-0.338748	3b6							0	3b6							0	3b6							0	3b6						-232.243	-0.304462	3b6							0	3b6
				-924.143																																-924.102
				-232.258																																-232.242
				-691.883	-1.01978								0								0								0							-691.86	-0.154595								0
				-289.203																																-289.166
				-232.258																																-232.242
				-56.9137	-19.7376								0								0								0							-56.8923	-20.2019								0
				-748.824																																-748.781
				-691.883																																-691.86
				-56.9137	-17.0934	3b7							0	3b7							0	3b7							0	3b7						-56.8923	-17.7784	3b7							0	3b7
				-309.594																																-309.576
				-232.259																																-232.243
				-77.3307	-2.49797								0								0								0							-77.3291	-2.73112								0
				-308.708																																-308.682
				-232.259																																-232.243
				-76.4468	-1.70334								0								0								0							-76.4361	-1.98687								0
				-153.781																																-153.769
				-77.3307																																-77.3291
				-76.4468	-2.31819	3b8							0	3b8							0	3b8							0	3b8						-76.4361	-2.35538	3b8							0	3b8
				-464.522																																-464.488
				-232.259																																-232.243
				-232.259	-2.12785								0								0								0							-232.243	-1.79653								0
				-309.592																																-309.574
				-232.259																																-232.243
				-77.3308	-1.27727								0								0								0							-77.3293	-1.16903								0
				-309.592																																-309.574
				-232.259																																-232.243
				-77.3308	-1.61711	3b9							0	3b9							0	3b9							0	3b9						-77.3293	-1.21436	3b9							0	3b9
[truncated: 70 more columns]

## Sheet: S9. Summary Tables
S9. Summary data tables from S1-S8 used for the manuscript.
TZ
	Reference		M06L		M06		M06-2X		M06-2X-D3
	Eint	3B-Eint	Eint	3B-Eint	Eint	3B-Eint	Eint	3B-Eint	Eint	3B-Eint
CH3I–H2CO–H2O	-10.31	-0.564	-9.63733	-1.2817	-9.95735	-1.38471	-11.0562	-0.838831	-11.2045	-0.838807
CF3Cl–H2CO–H2O	-8.697	-0.405	-7.41466	-0.938895	-7.65869	-1.06127	-8.78835	-0.696755	-8.97579	-0.696736
CH3OH–H2O–H2O	-16.994	-2.421	-16.2868	-3.23352	-16.4439	-3.25447	-17.6249	-2.71833	-17.7565	-2.71831
NH4+ –C6H6–H2O	-36.232	3.386	-34.8536	3.12168	-34.9932	3.18498	-37.101	3.30982	-37.4649	3.30992
Cl-–NH3–C6H6	-17.55	1.338	-16.5315	0.782549	-16.9943	0.939667	-17.8165	1.09865	-18.0686	1.0987
C6H5Br–(CH3)3N–C6H6	-6.859	0.347	-5.04079	-0.641704	-4.44366	-0.487217	-6.12424	-0.275145	-7.28295	-0.274832
C6H5OH–C6H6–H2O	-14.527	-1.559	-12.9198	-2.23797	-12.8908	-2.36294	-15.4791	-2.02193	-16.2514	-2.02182
C6H5Cl–C6H6–NH4 +	-33.788	3.789	-31.9537	3.14481	-31.9974	3.30134	-34.5885	3.46229	-35.4812	3.46256
HCCH–C6H6–H2O	-7.93	-0.669	-6.88729	-1.22156	-6.87158	-1.17528	-8.64565	-1.0054	-8.97257	-1.00537
HCCH–C6H6–C6H6	-6.947	-0.2	-5.02527	-1.0311	-4.79179	-1.01722	-7.14502	-0.709958	-7.91326	-0.709859
	Reference		BLYP		B3LYP		CAM-B3LYP		CAM-B3LYP-D3
	Eint	3B-Eint	Eint	3B-Eint	Eint	3B-Eint	Eint	3B-Eint	Eint	3B-Eint
CH3I–H2CO–H2O	-10.31	-0.564	-5.04718	-0.979029	-6.47364	-0.794141	-8.47352	-0.632348	-11.1205	-0.631767
CF3Cl–H2CO–H2O	-8.697	-0.405	-3.65017	-0.556276	-5.148	-0.488	-7.14536	-0.416954	-9.0391	-0.416726
CH3OH–H2O–H2O	-16.994	-2.421	-12.8735	-2.77912	-14.455	-2.611	-16.9336	-2.44758	-18.3049	-2.44736
NH4+ –C6H6–H2O	-36.232	3.386	-29.4068	3.64683	-31.647	3.624	-34.2785	3.62748	-37.6779	3.6282
Cl-–NH3–C6H6	-17.55	1.338	-10.954	1.29038	-12.48	1.319	-14.2909	1.3713	-16.915	1.37186
C6H5Br–(CH3)3N–C6H6	-6.859	0.347	10.832	0.189496	8.303	0.249	4.70024	0.292195	-5.25136	0.293376
C6H5OH–C6H6–H2O	-14.527	-1.559	-1.14928	-1.98193	-4.031	-1.863	-7.76435	-1.7373	-14.3105	-1.73627
C6H5Cl–C6H6–NH4 +	-33.788	3.789	-20.2607	4.21572	-23.1025	4.15146	-26.6811	4.10429	-34.56	4.10662
HCCH–C6H6–H2O	-7.93	-0.669	-0.995942	-0.829657	-2.81771	-0.774809	-4.94038	-0.72691	-8.09183	-0.726609
HCCH–C6H6–C6H6	-6.947	-0.2	6.12944	-0.419432	3.582	-0.353	0.511885	-0.295871	-6.22327	-0.294699
	Reference		PBE		HSE06		PBE-D		B97D3		wB97XD
	Eint	3B-Eint	Eint	3B-Eint	Eint	3B-Eint	Eint	3B-Eint	Eint	3B-Eint	Eint	3B-Eint
CH3I–H2CO–H2O	-10.31	-0.564	-8.51736	-0.668304	-8.66941	-0.617064	-11.3114	-0.667631	-10.0066	-0.814863	-9.91769	-0.790039
CF3Cl–H2CO–H2O	-8.697	-0.405	-6.27832	-0.280737	-6.65426	-0.341002	-8.34565	-0.280481	-6.88874	-0.435191	-7.38803	-0.598865
CH3OH–H2O–H2O	-16.994	-2.421	-16.0047	-2.48791	-16.4135	-2.50439	-17.7716	-2.48761	-15.1341	-2.83018	-16.7409	-2.75882
NH4+ –C6H6–H2O	-36.232	3.386	-34.0927	3.95722	-35.0251	3.7941	-37.9468	3.95799	-36.6944	3.76874	-36.8462	3.40306
Cl-–NH3–C6H6	-17.55	1.338	-15.1061	1.71493	-15.3279	1.53501	-17.8952	1.71555	-16.5837	1.40475	-16.6113	1.2178
C6H5Br–(CH3)3N–C6H6	-6.859	0.347	3.49444	0.507507	3.00461	0.402328	-6.12956	0.508643	-7.23407	0.361836	-5.88299	0.0991478
C6H5OH–C6H6–H2O	-14.527	-1.559	-7.66248	-1.64014	-8.70364	-1.69853	-14.5715	-1.63905	-14.1027	-1.8079	-14.6902	-1.84854
C6H5Cl–C6H6–NH4 +	-33.788	3.789	-27.6196	4.5467	-28.5625	4.27822	-35.9321	4.54908	-36.2964	4.3415	-34.6436	3.82687
HCCH–C6H6–H2O	-7.93	-0.669	-4.90216	-0.560737	-5.46893	-0.637922	-8.32229	-0.560416	-7.62052	-0.693655	-8.13903	-0.825169
HCCH–C6H6–C6H6	-6.947	-0.2	0.231717	-0.10889	-0.707986	-0.201546	-6.6186	-0.10771	-7.24829	-0.251708	-7.08476	-0.388057
	Reference		HCTH		tHCTH		tHCTHhyb
	Eint	3B-Eint	Eint	3B-Eint	Eint	3B-Eint	Eint	3B-Eint
CH3I–H2CO–H2O	-10.31	-0.564	-5.80127	-0.102181	-5.93645	-0.484803	-7.4698	-0.72701
CF3Cl–H2CO–H2O	-8.697	-0.405	-4.69928	0.22467	-4.14002	-0.110012	-5.495	-0.425
CH3OH–H2O–H2O	-16.994	-2.421	-11.7788	-1.93118	-13.4238	-2.45447	-15.053	-2.677
NH4+ –C6H6–H2O	-36.232	3.386	-29.8396	4.32863	-31.3809	4.09492	-33.2854	3.73573
Cl-–NH3–C6H6	-17.55	1.338	-12.0057	2.14142	-12.8578	1.87235	-14.28	1.478
C6H5Br–(CH3)3N–C6H6	-6.859	0.347	9.97672	1.2512	9.24198	0.801664	4.725	0.331391
C6H5OH–C6H6–H2O	-14.527	-1.559	-1.33337	-0.929161	-2.59004	-1.39389	-6.636	-1.755
C6H5Cl–C6H6–NH4 +	-33.788	3.789	-20.1017	5.16103	-22.2315	4.79526	-26.257	4.238
HCCH–C6H6–H2O	-7.93	-0.669	-2.32333	-0.0831577	-2.29991	-0.384672	-4.168	-0.694
HCCH–C6H6–C6H6	-6.947	-0.2	4.52478	0.503457	4.30911	0.12568	1.03585	-0.253616
QZ
	Reference		M06-2X		CAM-B3LYP-D3		B97D3		PBE-D
	Eint	3B-Eint	Eint	3B-Eint	Eint	3B-Eint	Eint	3B-Eint	Eint	3B-Eint
CH3I–H2CO–H2O	-10.31	-0.564	-10.9648	-0.842406	-11.1596	-0.628811	-10.0578	-0.812324	-11.3708	-0.662179
CF3Cl–H2CO–H2O	-8.697	-0.405	-8.71698	-0.713486	-9.10511	-0.420897	-6.96697	-0.439013	-8.43274	-0.280223
CH3OH–H2O–H2O	-16.994	-2.421	-17.6251	-2.79041	-18.4025	-2.4473	-15.1918	-2.83986	-17.8716	-2.47747
NH4+ –C6H6–H2O	-36.232	3.386	-36.9864	3.33895	-37.7049	3.6377	-36.7141	3.79025	-37.9877	3.97259
Cl-–NH3–C6H6	-17.55	1.338	-17.8189	1.08006	-16.9432	1.3704	-16.6009	1.38986	-17.9276	1.70296
C6H5Br–(CH3)3N–C6H6	-6.859	0.347	-6.35107	-0.301594	-5.25404	0.292718	-7.25252	0.361959	-6.17791	0.508992
C6H5OH–C6H6–H2O	-14.527	-1.559	-15.3655	-2.05192	-14.3385	-1.73289	-14.1157	-1.80133	-14.6304	-1.62896
C6H5Cl–C6H6–NH4 +	-33.788	3.789	-34.5372	3.43948	-34.5804	4.12133	-36.3026	4.36601	-35.9811	4.57141
HCCH–C6H6–H2O	-7.93	-0.669	-8.52987	-1.01366	-8.10791	-0.725842	-7.63146	-0.692276	-8.35223	-0.555786
HCCH–C6H6–C6H6	-6.947	-0.2	-7.16381	-0.743643	-6.2165	-0.29329	-7.24027	-0.246077	-6.63085	-0.0993346
Def2
	Reference		M06-2X		CAM-B3LYP-D3		B97D3		PBE-D
	Eint	3B-Eint	Eint	3B-Eint	Eint	3B-Eint	Eint	3B-Eint	Eint	3B-Eint
CH3I–H2CO–H2O	-10.31	-0.564	-10.8827	-0.819836	-11.1647	-0.629225	-10.0611	-0.813385	-11.3643	-0.671121
CF3Cl–H2CO–H2O	-8.697	-0.405	-8.67822	-0.6873	-9.17961	-0.429308	-7.03628	-0.453823	-8.4925	-0.300664
CH3OH–H2O–H2O	-16.994	-2.421	-17.6041	-2.80561	-18.5097	-2.49327	-15.3399	-2.89053	-18.0043	-2.54951
NH4+ –C6H6–H2O	-36.232	3.386	-37.1655	3.34321	-37.8905	3.62154	-36.9622	3.78406	-38.2467	3.96537
Cl-–NH3–C6H6	-17.55	1.338	-18.0672	1.21954	-17.2975	1.53408	-17.0235	1.6057	-18.4122	1.94212
C6H5Br–(CH3)3N–C6H6	-6.859	0.347	-6.17312	-0.274719	-5.24059	0.294409	-7.20191	0.361525	-6.14324	0.509635
C6H5OH–C6H6–H2O	-14.527	-1.559	-15.2921	-2.02579	-14.3913	-1.72418	-14.1537	-1.79192	-14.678	-1.6235
C6H5Cl–C6H6–NH4 +	-33.788	3.789	-34.5119	3.46427	-34.6099	4.09369	-36.355	4.34905	-36.0464	4.55041
HCCH–C6H6–H2O	-7.93	-0.669	-8.50649	-0.980381	-8.14278	-0.711065	-7.65599	-0.679338	-8.38678	-0.543943
HCCH–C6H6–C6H6	-6.947	-0.2	-7.11035	-0.710112	-6.23683	-0.290359	-7.22663	-0.245856	-6.64102	-0.101977
S2-Def2
	Reference		M06-2X		CAM-B3LYP-D3		B97D3		PBE-D		wB97XD
	Eint	3B-Eint	Eint	3B-Eint	Eint	3B-Eint	Eint	3B-Eint	Eint	3B-Eint	Eint	3B-Eint
CH3I–H2CO–H2O	-7.041	-0.574	-6.80891	-0.724064	-7.76925	-0.660168	-6.67675	-0.704043	-8.08038	-0.634404	-6.29749	-0.759566
CF3Cl–H2CO–H2O	-8.688	-0.559	-8.39819	-0.701492	-9.35913	-0.623356	-7.07753	-0.613426	-8.66813	-0.522879	-7.53853	-0.713839
CH3OH–H2O–H2O	-14.115	-1.593	-14.0636	-1.78252	-15.486	-1.72598	-12.5046	-1.80827	-14.8185	-1.66032	-13.8879	-1.84974
NH4+ –C6H6–H2O	-32.389	-4.623	-33.9552	-4.53484	-34.2115	-4.87997	-33.0492	-5.01163	-34.5947	-5.06319	-33.4178	-4.59155
Cl-–NH3–C6H6	-11.803	1.171	-12.1736	1.0297	-11.2585	1.27281	-11.6929	1.4473	-12.5275	1.68461	-11.1215	1.17617
C6H5Br–(CH3)3N–C6H6	-7.327	-0.116	-6.82325	-0.732417	-6.23797	-0.233373	-7.55026	-0.1867	-6.83336	-0.0351882	-7.071	-0.367699
C6H5OH–C6H6–H2O	-6.249	-0.009	-6.47891	0.00723299	-5.05466	-0.0284883	-6.64778	-0.0261494	-5.71657	-0.0169112	-6.17765	-0.013994
C6H5Cl–C6H6–NH4 +	-32.962	4.152	-34.2965	3.83847	-33.4718	4.48173	-35.0936	4.66326	-34.8475	4.90951	-33.7166	4.13416
HCCH–C6H6–H2O	-7.392	-0.51	-7.97635	-0.902982	-7.40477	-0.566332	-7.14841	-0.536776	-7.72692	-0.425651	-7.21063	-0.69113
HCCH–C6H6–C6H6	-4.919	0.056	-4.54353	-0.363616	-4.18	-0.00397973	-5.82069	0.035415	-4.92784	0.158904	-5.15409	-0.131858
	Reference		PBE-D3BJ		PBE-D3BJATM		3 Body Dispersion
	Eint	3B-Eint	Eint	3B-Eint	Eint	3B-Eint	Eint	3B-Eint
CH3OH–H2O–H2O	-16.994	-2.421	-18.01	-2.55	-18	-2.54	0.01	0.01
NH4+ –C6H6–H2O	-36.232	3.386	-38.25	3.97	-38.18	3.98	0.07	0.01
HCCH–C6H6–C6H6	-6.947	-0.2	-6.64	-0.1	-6.5	-0.05	0.14	0.05
